# Supplementary material for: Purification of Messenger Ribonucleoprotein Particles via a Tagged Nascent Polypeptide
Source: PLoS One. 2016 Jan 25;11(1):e0148131. doi: 10.1371/journal.pone.0148131 (PMC4726818; doi:10.1371/journal.pone.0148131)
Supplement: S1 Table — Peptide counts for each identified protein are listed. Note that since many more peptides were identified in the 3SBP-CAT-HSP70 experiments than with the other baits, the peptide counts from this reporter cannot be compared with those from the others. The protein annotations are from TriTrypDB (http://tritrypdb.org/tritrypdb/), with manual alterations. (XLS) [file pone.0148131.s002.xls]

## Sheet: Peptide counts
Accession	Annotation	Class	Average EP3-SBP/(no-SBP+1)	EP-noSBP1	EP-noSBP2	EP-noSBP3	EP-noSBP4	EP-3SBP1	EP-3SBP2	EP-3SBP3	EP-3SBP4	HSP70-SBP1	HSP70-SBP2	HSP70-SBP3	EP-NoSBP average	EP-3SBP average	HSP70-SBP average	Polysomes Klein et al	EP-noSBP no times >1 peptide	EP-3SBP no times >1 peptide	HSP70-SBP no times >1 peptide
Tb927.6.1500	1-Alkyl-dihydroxyacetonephosphate synthase	Lipids	0.8	1	0	7	2	0	0	11	0	6	2	3	2.5	2.8	3.7	no	2	1	3
Tb927.11.1450	2-oxoglutarate dehydrogenase E1 component, putative	Citric.acid.cycle	2.4	12	2	19	0	30	5	52	0	9	2	3	8.3	21.8	4.7	Yes	3	3	3
Tb927.11.9980	2-oxoglutarate dehydrogenase E1 component, putative	Citric.acid.cycle	2.2	9	0	21	3	25	9	48	0	9	7	8	8.3	20.5	8	Yes	3	3	3
Tb927.11.11680	2-oxoglutarate dehydrogenase E2 component, putative	Citric.acid.cycle	1.3	11	4	17	3	14	8	24	4	10	5	6	8.8	12.5	7	Yes	4	4	3
Tb927.3.5520	26S proteasome regulatory non-ATPase subunit (RPN1)	Ubiquitin.proteasome	0	0	0	0	0	0	0	0	0	9	3	4	0	0	5.3	no	0	0	3
Tb927.11.6630	3-methylcrotonoyl-CoA carboxylase beta subunit, putative	Amino.acids	1	40	32	34	31	42	35	45	16	30	31	32	34.3	34.5	31	no	4	4	3
Tb927.8.6970	3-methylcrotonyl-CoA carboxylase alpha subunit, putative	Amino.acids	0.7	1	3	2	11	2	1	4	8	9	11	12	4.3	3.8	10.7	no	3	3	3
Tb927.4.5350	3-methylcrotonyl-CoA carboxylase, pseudogene, putative,3-methylcrotonyl-CoA carboxylase, point mutation	Pseudogene	0.9	2	2	0	4	4	2	5	0	5	3	4	2	2.8	4	no	3	3	3
Tb927.3.1840	3-oxo-5-alpha-steroid 4-dehydrogenase, putative	Sterols	1.1	9	11	8	3	15	9	11	4	11	8	9	7.8	9.8	9.3	Yes	4	4	3
Tb927.8.7530	3,2-trans-enoyl-CoA isomerase, mitochondrial precursor, putative	Lipids	0.9	2	2	3	3	2	4	3	3	4	3	4	2.5	3	3.7	no	4	4	3
Tb927.4.4910	3,2-trans-enoyl-CoA isomerase, mitochondrial precursor, putative	Lipids	0.3	0	0	0	2	0	0	0	2	3	2	3	0.5	0.5	2.7	Yes	1	1	3
Tb927.10.5370	40S ribosomal protein S10	Ribosome	0	0	0	0	0	0	0	0	0	7	7	8	0	0	7.3	yes	0	0	3
Tb927.10.560	40S ribosomal protein S11	Ribosome	0.3	0	0	0	2	0	0	0	2	2	15	16	0.5	0.5	11	Yes	1	1	3
Tb927.10.8430	40S ribosomal protein S12	Ribosome	0	0	0	0	0	0	0	0	0	8	8	9	0	0	8.3	Yes	0	0	3
Tb927.2.5910	40S ribosomal protein S13	Ribosome	0	0	0	0	0	0	0	0	0	7	5	6	0	0	6	Yes	0	0	3
Tb927.6.4980	40S ribosomal protein S14	Ribosome	0	0	0	0	0	0	0	0	0	6	5	6	0	0	5.7	Yes	0	0	3
Tb927.7.2340	40S ribosomal protein S15	Ribosome	0	0	0	0	0	0	0	0	0	7	7	8	0	0	7.3	Yes	0	0	3
Tb927.11.6140	40S ribosomal protein S15A	Ribosome	0	0	0	0	0	0	0	0	0	3	6	7	0	0	5.3	Yes	0	0	3
Tb927.7.1040	40S ribosomal protein S16	Ribosome	0	0	0	0	0	0	0	0	0	6	10	11	0	0	9	Yes	0	0	3
Tb927.11.11820	40S ribosomal protein S17	Ribosome	0	0	0	0	0	0	0	0	0	6	10	11	0	0	9	Yes	0	0	3
Tb927.10.5340	40S ribosomal protein S18	Ribosome	0	0	0	0	0	0	0	0	0	11	13	14	0	0	12.7	Yes	0	0	3
Tb927.4.1860	40S ribosomal protein S19	Ribosome	0	0	0	0	0	0	0	0	0	9	8	9	0	0	8.7	Yes	0	0	3
Tb927.10.14710	40S ribosomal protein S2	Ribosome	1.1	19	18	13	9	21	20	13	16	19	16	17	14.8	17.5	17.3	Yes	4	4	3
Tb927.11.6510	40S ribosomal protein S21	Ribosome	1	0	0	0	0	0	0	0	4	4	5	6	0	1	5	Yes	0	1	3
Tb927.10.1080	40S ribosomal protein S23	Ribosome	0	0	0	0	0	0	0	0	0	3	3	4	0	0	3.3	yes	0	0	3
Tb927.10.7330	40S ribosomal protein S24E	Ribosome	0	0	0	0	0	0	0	0	0	5	5	6	0	0	5.3	yes	0	0	3
Tb927.10.2840	40S ribosomal protein S25	Ribosome	0	0	0	0	0	0	0	0	0	2	3	4	0	0	3	Yes	0	0	3
Tb927.11.8200	40S ribosomal protein S26	Ribosome	0	0	0	0	0	0	0	0	0	3	5	6	0	0	4.7	Yes	0	0	3
Tb927.11.9720	40S ribosomal protein S27	Ribosome	0	0	0	0	0	0	0	0	0	4	3	4	0	0	3.7	Yes	0	0	3
Tb927.10.11540	40S ribosomal protein S3	Ribosome	0.9	16	17	9	10	17	13	9	12	16	14	15	13	12.8	15	yes	4	4	3
Tb927.7.240	40S ribosomal protein S33	Ribosome	0	0	0	0	0	0	0	0	0	4	3	4	0	0	3.7	yes	0	0	3
Tb927.10.3930	40S ribosomal protein S3A	Ribosome	1.1	18	20	20	15	23	20	23	18	19	15	16	18.3	21	16.7	yes	4	4	3
Tb927.11.3600	40S ribosomal protein S4	Ribosome	1.1	26	2	2	22	35	3	2	23	28	23	24	13	15.8	25	yes	4	4	3
Tb927.11.6300	40S ribosomal protein S5	Ribosome	0	0	0	0	0	0	0	0	0	11	12	13	0	0	12	Yes	0	0	3
Tb927.10.190	40S ribosomal protein S6	Ribosome	1	5	5	4	4	7	5	4	5	6	5	6	4.5	5.3	5.7	Yes	4	4	3
Tb927.9.3990	40S ribosomal protein S7	Ribosome	0	0	0	0	0	0	0	0	0	12	11	12	0	0	11.7	Yes	0	0	3
Tb927.8.6160	40S ribosomal protein S8	Ribosome	1	8	7	4	6	9	8	6	7	8	9	10	6.3	7.5	9	yes	4	4	3
Tb927.10.5610	40S ribosomal protein S9	Ribosome	0	0	0	0	0	0	0	0	0	11	13	14	0	0	12.7	Yes	0	0	3
Tb927.11.10790	40S ribosomal protein SA	Ribosome	1	9	15	11	7	14	13	9	10	10	8	9	10.5	11.5	9	yes	4	4	3
Tb927.11.2050	60S acidic ribosomal subunit	Ribosome	0.8	17	23	21	11	19	16	16	12	18	14	15	18	15.8	15.7	no	4	4	3
Tb927.9.8070	60S ribosomal protein L10	Ribosome	1.6	4	0	0	3	10	0	2	6	15	12	13	1.8	4.5	13.3	Yes	2	3	3
Tb927.11.9710	60S ribosomal protein L10a	Ribosome	1.1	9	9	0	10	10	7	3	15	17	14	15	7	8.8	15.3	yes	3	4	3
Tb927.9.7590	60S ribosomal protein L11	Ribosome	0.7	0	0	0	3	0	0	0	5	7	9	10	0.8	1.3	8.7	Yes	1	1	3
Tb927.8.6030	60S ribosomal protein L12	Ribosome	0	0	0	0	0	0	0	0	0	4	4	5	0	0	4.3	yes	0	0	3
Tb927.3.3310	60S ribosomal protein L13	Ribosome	0.9	14	11	6	8	13	9	10	8	13	11	12	9.8	10	12	Yes	4	4	3
Tb927.5.1610	60S ribosomal protein L13a	Ribosome	0.9	5	6	0	6	6	4	0	8	12	12	13	4.3	4.5	12.3	yes	3	3	3
Tb927.6.720	60S ribosomal protein L14	Ribosome	0	0	0	0	0	0	0	0	0	6	6	7	0	0	6.3	Yes	0	0	3
Tb927.6.5040	60S ribosomal protein L15	Ribosome	0.4	0	2	0	3	0	0	0	4	7	7	8	1.3	1	7.3	Yes	2	1	3
Tb927.11.4820	60S ribosomal protein L17	Ribosome	0	0	0	0	0	0	0	0	0	9	11	12	0	0	10.7	Yes	0	0	3
Tb927.10.3840	60S ribosomal protein L18	Ribosome	1	0	0	0	0	0	0	0	4	10	12	13	0	1	11.7	yes	0	1	3
Tb927.7.5020	60S ribosomal protein L19	Ribosome	1.1	12	17	11	5	14	18	10	10	14	13	14	11.3	13	13.7	yes	4	4	3
Tb927.11.16280	60S ribosomal protein L2 L8	Ribosome	1	9	7	7	11	10	7	10	10	12	13	14	8.5	9.3	13	Yes	4	4	3
Tb927.11.680	60S ribosomal protein L21e	Ribosome	0	0	0	0	0	0	0	0	0	11	10	11	0	0	10.7	Yes	0	0	3
Tb927.9.11380	60S ribosomal protein L23	Ribosome	0.2	2	0	2	2	2	0	0	0	8	8	9	1.5	0.5	8.3	Yes	3	1	3
Tb927.7.5170	60S ribosomal protein L23a or L25	Ribosome	0	0	0	0	0	0	0	0	0	13	10	11	0	0	11.3	yes	0	0	3
Tb927.10.5460	60S ribosomal protein L24	Ribosome	0	0	0	0	0	0	0	0	0	3	5	6	0	0	4.7	yes	0	0	3
Tb927.9.14370	60S ribosomal protein L26	Ribosome	0	0	0	0	0	0	0	0	0	5	7	8	0	0	6.7	Yes	0	0	3
Tb927.11.15900	60S ribosomal protein L27	Ribosome	0	0	0	0	0	0	0	0	0	8	12	13	0	0	11	yes	0	0	3
Tb927.9.11470	60S ribosomal protein L27a	Ribosome	0	0	0	0	0	0	0	0	0	4	5	6	0	0	5	yes	0	0	3
Tb927.11.6200	60S ribosomal protein L28	Ribosome	0	0	0	0	0	0	0	0	0	6	7	8	0	0	7	yes	0	0	3
Tb927.10.4110	60S ribosomal protein L30	Ribosome	0	0	0	0	0	0	0	0	0	2	7	8	0	0	5.7	yes	0	0	3
Tb927.9.12200	60S ribosomal protein L31	Ribosome	2.2	0	0	0	2	5	4	0	4	8	9	10	0.5	3.3	9	Yes	1	3	3
Tb927.9.15420	60S ribosomal protein L32	Ribosome	0	0	0	0	0	0	0	0	0	3	5	6	0	0	4.7	yes	0	0	3
Tb927.11.9730	60S ribosomal protein L34	Ribosome	0.3	1	2	2	3	0	2	0	2	4	4	5	2	1	4.3	Yes	3	2	3
Tb927.9.1850	60S ribosomal protein L35	Ribosome	0	0	0	0	0	0	0	0	0	2	4	5	0	0	3.7	yes	0	0	3
Tb927.4.2180	60S ribosomal protein L35a	Ribosome	0	0	0	0	0	0	0	0	0	9	10	11	0	0	10	Yes	0	0	3
Tb927.9.15210	60S ribosomal protein L36	Ribosome	0	0	0	0	0	0	0	0	0	4	4	5	0	0	4.3	Yes	0	0	3
Tb927.10.6370	60S ribosomal protein L37a	Ribosome	0	0	0	0	0	0	0	0	0	2	3	4	0	0	3	yes	0	0	3
Tb927.3.5050	60S ribosomal protein L4	Ribosome	1.1	14	19	16	11	22	17	15	14	23	18	19	15	17	20	Yes	4	4	3
Tb927.11.3230	60S ribosomal protein L44	Ribosome	0	0	0	0	0	0	0	0	0	6	7	8	0	0	7	Yes	0	0	3
Tb927.9.15150	60S ribosomal protein L5	Ribosome	1	23	25	15	12	25	24	16	13	17	14	15	18.8	19.5	15.3	Yes	4	4	3
Tb927.10.11390	60S ribosomal protein L6	Ribosome	1	12	7	11	6	14	5	11	11	14	11	12	9	10.3	12.3	Yes	4	4	3
Tb927.7.1750	60S ribosomal protein L7	Ribosome	1	11	10	5	8	14	10	2	11	16	14	15	8.5	9.3	15	yes	4	4	3
Tb927.8.1340	60S ribosomal protein L7a	Ribosome	1.1	13	15	12	6	17	16	10	10	12	14	15	11.5	13.3	13.7	yes	4	4	3
Tb927.10.1100	60S ribosomal protein L9	Ribosome	1.1	3	0	0	4	3	0	0	9	14	12	13	1.8	3	13	Yes	2	2	3
Tb927.10.15530	ABC transport system ATP-binding protein, putative	Transporter	0	0	0	0	2	0	0	0	0	5	5	6	0.5	0	5.3	no	1	0	3
Tb927.10.7700	ABC transporter, putative	Transporter	0.3	4	2	0	4	4	0	0	0	3	16	17	2.5	1	12	no	3	1	3
Tb927.11.540	ABC transporter, putative	Transporter	0.5	0	0	0	0	2	0	0	0	6	4	5	0	0.5	5	no	0	1	3
Tb927.9.6310	ABC transporter, putative	Transporter	0.3	2	0	0	2	2	0	0	0	4	12	13	1	0.5	9.7	no	2	1	3
Tb927.10.3170	ABC transporter, putative	Transporter	0	0	0	0	2	0	0	0	0	13	3	4	0.5	0	6.7	no	1	0	3
Tb927.10.9900	ABC1 protein, putative	Transporter	0.3	0	0	0	3	0	0	2	0	6	3	4	0.8	0.5	4.3	no	1	1	3
Tb927.8.7100	acetyl-CoA carboxylase, putative	Lipids	1.1	27	20	5	101	43	19	24	85	103	114	115	38.3	42.8	110.7	no	4	4	3
Tb927.9.8850	actin A	Cytoskeleton	0.9	18	13	17	11	17	12	15	10	18	15	16	14.8	13.5	16.3	Yes	4	4	3
Tb927.8.1420	acyl-CoA dehydrogenase, mitochondrial precursor, putative	Lipids	1.3	1	0	0	3	6	0	4	0	9	5	6	1	2.5	6.7	no	1	2	3
Tb927.11.11780	acyl-CoA dehydrogenase, putative	Lipids	0	0	0	0	0	0	0	0	0	2	2	3	0	0	2.3	no	0	0	3
Tb927.10.8040	adaptin complex AP1 beta subunit (BAD1)	Vesicular.transport	0	0	0	0	0	0	0	0	0	4	2	3	0	0	3	Yes	0	0	3
Tb927.4.760	adaptin complex AP1 gamma subunit	Vesicular.transport	0.8	0	0	0	0	0	0	3	0	3	2	3	0	0.8	2.7	no	0	1	3
Tb927.10.10850	AGO1	RNA.degradation	1.7	0	0	0	2	6	0	4	0	13	8	9	0.5	2.5	10	Yes	1	2	3
Tb927.11.17000	AIR9	Cell.cycle	1.1	3	2	15	2	5	2	19	2	4	2	3	5.5	7	3	Yes	4	4	3
Tb927.4.2040	ALBA3	RNA.binding	0	0	0	0	0	0	0	0	0	2	2	3	0	0	2.3	no	0	0	3
Tb927.6.3050	aldehyde dehydrogenase family, putative	Enzyme	0.7	3	2	3	8	6	2	6	0	11	8	9	4	3.5	9.3	no	4	3	3
Tb927.10.7090	alternative oxidase (AOX or TAO complex)	Glucose.glycerol	1	0	0	0	0	4	0	0	0	4	2	3	0	1	3	no	0	1	3
Tb927.4.1300	Amidinotransferase superfamily protein	ZUnknown	1.2	2	0	5	2	2	2	6	5	6	2	3	2.3	3.8	3.7	Yes	3	4	3
Tb927.8.7650	amino acid transporter, putative	Amino.acid.transport	0.5	0	0	0	0	0	0	0	2	2	2	3	0	0.5	2.3	no	0	1	3
Tb927.10.14160	aquaporin 3, putative	Ions	0.7	2	5	5	0	5	3	3	0	3	2	3	3	2.8	2.7	no	3	3	3
Tb927.9.9660	Archaic translocase of the outer mitochondrial membrane ATOM	Mito.biogenesis	1	12	10	11	12	16	11	15	7	21	16	17	11.3	12.3	18	Yes	4	4	3
Tb927.9.6230	arginine kinase (AK)	Amino.acids	1.7	5	12	2	19	24	15	16	15	24	19	20	9.5	17.5	21	Yes	4	4	3
Tb927.6.1880	aspartyl-tRNA synthetase, putative	Translation.tRNA	0	0	0	0	0	0	0	0	0	3	2	3	0	0	2.7	Yes	0	0	3
Tb927.10.180	ATP synthase F1 subunit gamma protein, putative	Ox.phosphorylation	1.4	5	0	5	5	9	4	10	4	9	2	3	3.8	6.8	4.7	no	3	4	3
Tb927.3.1380	ATP synthase F1, alpha subunit	Ox.phosphorylation	1.1	12	9	14	12	16	7	23	10	20	14	15	11.8	14	16.3	Yes	4	4	3
Tb927.7.7430	ATP synthase F1, alpha subunit	Ox.phosphorylation	1.2	6	4	9	7	12	5	13	5	19	15	16	6.5	8.8	16.7	yes	4	4	3
Tb927.10.730	ATP synthase, putative	Ox.phosphorylation	0	0	0	0	2	0	0	0	0	2	4	5	0.5	0	3.7	no	1	0	3
Tb927.2.5980	ATP-dependent Clp protease subunit, heat shock protein 104 (HSP104)	Chaperone	1.1	0	0	4	0	4	0	5	0	12	3	4	1	2.3	6.3	Yes	1	2	3
Tb927.2.3030	ATP-dependent Clp protease subunit, heat shock protein 78 (HSP78)	Chaperone	0	0	0	0	6	0	0	0	0	19	11	12	1.5	0	14	Yes	1	0	3
Tb927.8.1510	ATP-dependent DEAD/H RNA helicase, putative Dbp3, ribosome biogenesis? Cis-spliced	rRNA.tRNA.process	0	0	0	0	0	0	0	0	0	2	5	6	0	0	4.3	Yes	0	0	3
Tb927.11.4980	ATP-dependent DEAD/H RNA helicase, putative Dbp9, ribosome assembly?	rRNA.tRNA.process	1.2	2	0	3	0	6	0	5	0	5	9	10	1.3	2.8	8	no	2	2	3
Tb927.10.540	ATP-dependent DEAD/H RNA helicase, DDX39-like, no clear yeast homologue. Named as orthologue of TcSUB2, RNAi causes poly(A) accumulation in nucleus.	RNA.helicase	0.8	4	7	7	11	9	4	9	6	11	3	4	7.3	7	6	no	4	4	3
Tb927.3.3270	ATP-dependent phosphofructokinase (TbPFK)	Glucose.glycerol	0.5	2	2	0	3	5	0	0	0	22	12	13	1.8	1.3	15.7	Yes	3	1	3
Tb927.4.4210	ATP-dependent zinc metallopeptidase, putative,metallo-peptidase, Clan MA(E) Family M41	Protease	1	0	0	0	0	0	0	4	0	10	4	5	0	1	6.3	no	0	1	3
Tb927.1.2330	beta tubulin	Cytoskeleton	1	27	28	29	21	28	27	28	21	21	21	22	26.3	26	21.3	Yes	4	4	3
Tb927.11.7460	BiP	Vesicular.transport	0.6	8	2	11	14	10	7	7	0	29	21	22	8.8	6	24	no	4	3	3
Tb927.9.8950	CAAX prenyl protease 1, putative,metallo- peptidase, Clan M- Family M48	Protease	0.9	2	0	0	2	3	2	2	0	11	9	10	1	1.8	10	no	2	3	3
Tb927.9.15460	calcium motive p-type ATPase, putative	Ions	0.7	2	2	0	2	4	0	3	0	4	11	12	1.5	1.8	9	no	3	2	3
Tb927.5.3400	calcium-translocating P-type ATPase, calcium pump	Ions	1.3	8	8	13	29	18	9	33	19	44	27	28	14.5	19.8	33	no	4	4	3
Tb927.11.6720	cap guanine methyltransferase domain, capping-enzyme like	RNA.processing	0	0	0	0	0	0	0	0	0	2	2	3	0	0	2.3	no	0	0	3
Tb927.7.2640	CAP51	Cytoskeleton	0.5	1	4	4	3	4	0	4	0	7	4	5	3	2	5.3	Yes	3	2	3
Tb927.8.650	cation-transporting ATPase, putative	Ions	0.4	0	0	0	10	2	0	3	0	23	2	3	2.5	1.3	9.3	no	1	2	3
Tb927.4.2080	CC2D is a FAZ-ER protein, also present on the basal bodies. CC2D is required for FAZ filament assembly.	Cytoskeleton	2.3	0	0	0	0	6	0	3	0	5	7	8	0	2.3	6.7	Yes	0	2	3
Tb927.10.2290	chaperone protein DNAj, endoplasmatic reticulum	Chaperone	0.7	3	0	3	0	3	0	4	0	5	3	4	1.5	1.8	4	no	2	2	3
Tb927.9.12730	chaperone protein DNAj, endoplasmatic reticulum	Chaperone	1.4	1	0	0	0	2	0	5	0	7	3	4	0.3	1.8	4.7	no	0	2	3
Tb927.9.8410	chaperone protein DNAj, putative	Chaperone	1	11	8	6	11	14	10	10	6	10	13	14	9	10	12.3	no	4	4	3
Tb927.8.8310	chaperone protein DNAj, putative	Chaperone	0.5	0	0	2	5	0	0	4	2	12	3	4	1.8	1.5	6.3	no	2	2	3
Tb927.7.990	chaperone protein DNAj, putative	Chaperone	0.8	2	0	0	6	10	0	0	0	14	19	20	2	2.5	17.7	no	2	1	3
Tb927.2.5160	chaperone protein DNAj, putative	Chaperone	0	0	0	0	4	0	0	0	0	6	5	6	1	0	5.7	Yes	1	0	3
Tb927.7.540	chaperone protein DNAj, putative	Chaperone	0	0	0	0	0	0	0	0	0	4	3	4	0	0	3.7	no	0	0	3
Tb927.10.6400	chaperonin HSP60, mitochondrial precursor	Mito.biogenesis	0.9	48	48	59	52	51	47	71	28	52	50	51	51.8	49.3	51	yes	4	4	3
Tb927.6.4090	chaperonin HSP60, mitochondrial precursor	Mito.biogenesis	0.8	7	8	9	8	8	6	12	2	12	7	8	8	7	9	no	4	4	3
Tb927.11.15040	chaperonin HSP60, mitochondrial precursor	Mito.biogenesis	0.5	9	2	9	11	11	0	8	0	16	26	27	7.8	4.8	23	no	4	2	3
Tb927.10.470	choline dehydrogenase, putative	Amino.acids	1	0	0	0	0	2	0	2	0	8	2	3	0	1	4.3	no	0	2	3
Tb927.10.6050	clathrin heavy chain (CHC)	Vesicular.transport	0.6	0	0	5	0	0	0	5	0	13	20	21	1.3	1.3	18	Yes	1	1	3
Tb927.5.1060	Complex III beta-MMP subunit of cytochrom b/c1 complex	Mito.e.transport	1.1	9	9	16	9	18	6	20	8	18	13	14	10.8	13	15	Yes	4	4	3
Tb927.9.14160	Complex III cytochrome b/c complex, rieske iron-sulfur protein ISP	Mito.pathway	1.2	4	0	6	6	7	3	10	3	14	3	4	4	5.8	7	no	3	4	3
Tb927.11.3980	Complex III subunit of cytochrom b/c1 complex alpha-MMP	Mito.e.transport	1	9	9	11	8	14	7	15	7	14	10	11	9.3	10.8	11.7	no	4	4	3
Tb927.6.1000	cysteine peptidase precursor, Clan CA, family C1, Cathepsin L-like (CP)	Protease	0.3	0	0	0	3	0	0	0	2	2	3	4	0.8	0.5	3	Yes	1	1	3
Tb927.1.4100	cytochrome oxidase subunit IV (COXIV)	Mito.e.transport	1.5	5	4	6	5	15	5	15	0	11	8	9	5	8.8	9.3	no	4	3	3
Tb927.3.680	cytochrome P450, putative	Mito.e.transport	0	0	0	0	0	0	0	0	0	5	4	5	0	0	4.7	no	0	0	3
Tb927.4.3950	cytoskeleton-associated protein CAP5.5, putative,cysteine peptidase, Clan CA, family C2, putative (CAP5.5)	Cytoskeleton	0.9	7	9	3	11	13	10	8	0	12	18	19	7.5	7.8	16.3	Yes	4	3	3
Tb927.9.15090	cytosolic coat protein, putative	Vesicular.transport	0	0	0	0	0	0	0	0	0	6	2	3	0	0	3.7	no	0	0	3
Tb927.8.3060	cytosolic leucyl aminopeptidase, putative,metallo-peptidase, Clan MF, Family M17	Protease	0	0	0	0	0	0	0	0	0	6	4	5	0	0	5	Yes	0	0	3
Tb927.10.14550	DED1-1, ATP-dependent DEAD/H RNA helicase, VASA homologue	Translation	1	5	0	20	7	9	0	26	2	11	8	9	8	9.3	9.3	Yes	3	3	3
Tb927.10.3990	DHH1	RNA.degradation	1	1	2	15	8	6	0	15	8	11	4	5	6.5	7.3	6.7	Yes	3	3	3
Tb927.10.7570	dihydrolipoamide acetyltransferase E2 subunit, putative	Mito.pathway	0.7	10	12	11	6	11	4	11	3	8	3	4	9.8	7.3	5	Yes	4	4	3
Tb927.3.3940	DRBD11	RNA.binding	0.6	4	0	5	8	5	3	4	1	11	8	9	4.3	3.3	9.3	no	3	3	3
Tb927.8.6650	DRBD13	RNA.binding	0	0	0	0	0	0	0	0	0	2	2	3	0	0	2.3	no	0	0	3
Tb927.11.14090	DRBD18	RNA.binding	0.8	2	4	3	4	4	3	4	3	3	4	5	3.3	3.5	4	Yes	4	4	3
Tb927.9.13990	DRBD2	RNA.binding	0.9	0	0	3	4	3	0	4	3	2	2	3	1.8	2.5	2.3	no	2	3	3
Tb927.3.4720	dynamin, putative,vacuolar sortin protein 1, putative	Vesicular.transport	1.2	4	0	9	3	5	0	19	0	16	18	19	4	6	17.7	Yes	3	2	3
Tb927.7.3440	EF hand protein, possibly in flagellum	Cytoskeleton	1	7	8	5	6	9	7	9	5	9	8	9	6.5	7.5	8.7	Yes	4	4	3
Tb927.10.13360	EF-Tu Mitochondrial elongation factor Tu	Mito.translation	0.3	1	0	0	3	0	0	0	2	6	6	7	1	0.5	6.3	Yes	1	1	3
Tb927.10.2110	EF1-alpha elongation factor 1-alpha, (TEF1)	Translation	1	22	25	28	21	24	22	28	25	37	19	20	24	24.8	25.3	Yes	4	4	3
Tb927.10.4560	EF2 elongation factor 2	Translation	1.1	4	10	29	18	14	17	25	13	28	11	12	15.3	17.3	17	no	4	4	3
Tb927.7.6090	eIF3a	Translation	1	0	0	0	0	4	0	0	0	14	13	14	0	1	13.7	Yes	0	1	3
Tb927.10.8270	eIF3c	Translation	1.3	0	0	0	0	3	0	2	0	4	2	3	0	1.3	3	no	0	2	3
Tb927.6.4370	eIF3d	Translation	0	0	0	0	0	0	0	0	0	3	5	6	0	0	4.7	Yes	0	0	3
Tb927.11.11590	eIF3E	Translation	0.5	0	2	4	0	2	0	3	0	3	2	3	1.5	1.3	2.7	Yes	2	2	3
Tb927.3.1680	eIF3F	Translation	0	0	0	2	0	0	0	0	0	2	2	3	0.5	0	2.3	Yes	1	0	3
Tb927.8.1190	eIF3H	Translation	0.3	0	0	2	0	2	0	0	0	2	2	3	0.5	0.5	2.3	no	1	1	3
Tb927.9.4680	eIF4A1	Translation	1	3	6	16	7	7	8	11	10	13	7	8	8	9	9.3	Yes	4	4	3
Tb927.6.1870	eIF4E4	Translation	0.7	1	2	11	5	4	0	13	0	13	7	8	4.8	4.3	9.3	Yes	3	2	3
Tb927.8.4820	eIF4G3	Translation	0.9	9	4	17	10	16	7	17	1	20	13	14	10	10.3	15.7	Yes	4	3	3
Tb927.11.10560	eIF4G4	Translation	0.8	0	0	0	0	0	0	3	0	2	2	3	0	0.8	2.3	Yes	0	1	3
Tb927.8.4500	eIF4G5	Translation	0.7	1	0	3	2	3	0	4	0	5	6	7	1.5	1.8	6	no	2	2	3
Tb927.10.2770	eIF5	Translation	0.3	0	0	4	0	2	0	0	0	2	2	3	1	0.5	2.3	Yes	1	1	3
Tb927.7.4180	Elongase 3	Lipids	0.8	2	0	2	3	3	0	3	3	4	2	3	1.8	2.3	3	no	3	3	3
Tb927.3.4190	endosomal integral membrane protein, putative	Vesicular.transport	0	0	0	0	0	0	0	0	0	3	3	4	0	0	3.3	no	0	0	3
Tb927.2.4130	enoyl-CoA hydratase/Enoyl-CoA isomerase/3-hydroxyacyl-CoA dehydrogenase, putative	Lipids	1.5	0	0	0	2	2	0	7	0	2	3	4	0.5	2.3	3	no	1	2	3
Tb927.11.2300	ERF1 eukaryotic peptide chain release factor subunit 1, putative	Translation	0.4	1	0	2	3	0	0	4	0	7	2	3	1.5	1	4	Yes	2	1	3
Tb927.9.4190	fatty acyl CoA syntetase 1 (ACS1)	Lipids	0.5	4	0	3	8	4	2	4	0	14	10	11	3.8	2.5	11.7	no	3	3	3
Tb927.9.4230	fatty acyl CoA synthetase 4 (ACS4)	Lipids	0	0	0	0	0	0	0	0	0	3	2	3	0	0	2.7	no	0	0	3
Tb927.11.2410	Flabarin, flagellar membrane protein in Leishmania	Cytoskeleton	0.5	2	2	0	4	2	0	0	4	6	6	7	2	1.5	6.3	no	3	2	3
Tb927.8.5460	flagellar calcium-binding protein,44 kDa calflagin, (Tb-44)	Cytoskeleton	1	2	0	2	5	6	2	2	3	4	4	5	2.3	3.3	4.3	Yes	3	4	3
Tb927.10.8940	Flagellum tageting protein KHARON1	Cytoskeleton	0.9	6	0	12	11	6	0	16	8	19	11	12	7.3	7.5	14	Yes	3	3	3
Tb927.10.13280	GCN1 homologue, possibly involved in translation control	Translation	0.3	0	0	2	0	0	0	2	0	12	9	10	0.5	0.5	10.3	no	1	1	3
Tb927.8.560	GEM1, putative	ZUnknown	0.8	1	0	0	0	2	0	2	0	4	2	3	0.3	1	3	no	0	2	3
Tb927.9.11580	Gim5A protein,glycosomal membrane protein (gim5A)	Glycosome	0.9	3	0	5	4	3	0	5	6	6	13	14	3	3.5	11	no	3	3	3
Tb927.10.8440	glucose transporter 1B (THT1-)	Glucose.glycerol	0.7	3	4	4	4	4	4	3	3	4	4	5	3.8	3.5	4.3	no	4	4	3
Tb927.9.5900	glutamate dehydrogenase (GDH)	Citric.acid.cycle	1	4	2	21	17	12	2	19	14	34	13	14	11	11.8	20.3	Yes	4	4	3
Tb927.7.3500	glutathione-S-transferase/glutaredoxin, putative	Redox	0.7	0	2	4	0	2	0	3	2	6	2	3	1.5	1.8	3.7	no	2	3	3
Tb927.6.4280	glyceraldehyde 3-phosphate dehydrogenase, glycosomal (GAPDH)	Glucose.glycerol	0.6	0	0	0	7	0	0	0	7	15	14	15	1.8	1.8	14.7	Yes	1	1	3
Tb927.9.12630	glycerol kinase, glycosomal (glk1)	Glucose.glycerol	0.9	13	16	17	24	19	10	19	16	28	26	27	17.5	16	27	no	4	4	3
Tb927.11.7380	glycerol-3-phosphate dehydrogenase (FAD-dependent), mitochondrial, TAO complex	Glucose.glycerol	1	3	2	3	8	10	2	7	0	19	10	11	4	4.8	13.3	Yes	4	3	3
Tb927.11.10370	glycosyl hydrolase-like protein	Glycans	0.9	2	0	0	2	3	0	4	0	3	6	7	1	1.8	5.3	no	2	2	3
Tb927.8.1870	Golgi/lysosome glycoprotein 1 (tGLP1)	Vesicular.transport	1	4	2	4	10	9	4	8	2	14	11	12	5	5.8	12.3	Yes	4	4	3
Tb927.4.1920	GPI transamidase, putative (TbGPI16)	GPI.anchors	0.5	1	0	0	3	4	0	0	0	9	4	5	1	1	6	Yes	1	1	3
Tb927.10.13780	GSK3-short glycogen synthase kinase 3	Glycans	0.5	0	0	2	0	0	0	3	0	2	3	4	0.5	0.8	3	Yes	1	1	3
Tb927.3.1120	GTP-binding nuclear protein rtb2, putative (rtb2)	Nuclear.transport	1.2	9	8	6	6	12	9	10	8	13	12	13	7.3	9.8	12.7	Yes	4	4	3
Tb927.7.7450	GTP-binding protein, putative	Enzyme	1.3	0	0	0	0	2	0	3	0	3	3	4	0	1.3	3.3	no	0	2	3
Tb927.10.7680	GTPase activating protein, putative	Signalling	0.7	12	15	10	16	12	11	9	6	23	16	17	13.3	9.5	18.7	no	4	4	3
Tb927.11.11360	guanine nucleotide-binding protein beta subunit- like protein (TRACK)	Translation	1	20	23	21	11	23	18	18	20	23	17	18	18.8	19.8	19.3	Yes	4	4	3
Tb927.6.3740	heat shock 70 kDa protein, mitochondrial precursor, putative	Mito.biogenesis	0.9	23	14	26	25	30	21	30	4	39	35	36	22	21.3	36.7	Yes	4	4	3
Tb927.7.710	heat shock 70 kDa protein, putative (HSP70.4)	Chaperone	3.3	0	0	0	6	0	0	33	0	15	9	10	1.5	8.3	11.3	Yes	1	1	3
Tb927.11.11330	heat shock protein 70, major HSP70	Chaperone	0.3	0	23	27	31	0	18	0	11	36	30	31	20.3	7.3	32.3	Yes	3	2	3
Tb927.10.10920	heat shock protein 83, HSP83	Chaperone	0.8	4	16	37	24	16	11	31	10	34	12	13	20.3	17	19.7	yes	4	4	3
Tb927.11.2650	heat shock protein 84, putative, mit HSp90	Chaperone	0.8	5	6	21	26	14	4	20	10	40	17	18	14.5	12	25	Yes	4	4	3
Tb927.7.2820	histone H2A	Chromatin	0	0	0	0	0	0	0	0	0	2	4	5	0	0	3.7	Yes	0	0	3
Tb927.10.10570	histone H2B	Chromatin	0	0	0	0	0	0	0	0	0	4	7	8	0	0	6.3	yes	0	0	3
Tb927.10.2320	hypothetical protein, conserved	ZUnknown	0.9	5	11	12	5	11	8	8	5	9	6	7	8.3	8	7.3	no	4	4	3
Tb927.10.9650	hypothetical protein, conserved	ZUnknown	0.9	28	25	47	32	29	31	43	18	31	34	35	33	30.3	33.3	no	4	4	3
Tb927.11.2340	hypothetical protein, conserved	ZUnknown	0.8	2	7	3	6	2	8	5	3	12	17	18	4.5	4.5	15.7	no	4	4	3
Tb927.11.3790	hypothetical protein, conserved	ZUnknown	0.8	4	6	5	2	2	5	5	5	14	8	9	4.3	4.3	10.3	no	4	4	3
Tb927.3.5370	hypothetical protein, conserved	ZUnknown	0.6	2	3	10	8	2	2	10	2	16	4	5	5.8	4	8.3	Yes	4	4	3
Tb927.6.890	hypothetical protein, conserved	ZUnknown	0.8	4	2	12	14	6	3	17	3	36	23	24	8	7.3	27.7	no	4	4	3
Tb927.8.3950	hypothetical protein, conserved	ZUnknown	1	26	30	18	31	35	36	27	14	52	59	60	26.3	28	57	no	4	4	3
Tb927.9.11150	hypothetical protein, conserved	ZUnknown	0.6	7	5	2	15	8	6	4	2	27	29	30	7.3	5	28.7	no	4	4	3
Tb927.9.1410	hypothetical protein, conserved	ZUnknown	0.7	12	8	8	10	11	9	6	2	15	19	20	9.5	7	18	no	4	4	3
Tb927.9.6460	hypothetical protein, conserved	ZUnknown	0.9	16	21	17	35	29	17	27	14	69	73	74	22.3	21.8	72	no	4	4	3
Tb927.9.9630	hypothetical protein, conserved	ZUnknown	0.9	2	0	2	2	2	2	3	2	7	2	3	1.5	2.3	4	no	3	4	3
Tb927.6.2010	hypothetical protein, conserved	Mito.pathway	1.2	2	0	3	11	13	0	9	2	10	13	14	4	6	12.3	no	3	3	3
Tb927.11.10690	hypothetical protein, conserved	Vesicular.transport	0.7	1	0	3	4	4	0	2	2	8	4	5	2	2	5.7	no	2	3	3
Tb927.11.5560	hypothetical protein, conserved	ZUnknown	0.6	2	0	4	4	3	2	3	0	13	7	8	2.5	2	9.3	no	3	3	3
Tb927.11.8880	hypothetical protein, conserved	ZUnknown	0.6	3	0	8	3	2	0	5	3	4	3	4	3.5	2.5	3.7	no	3	3	3
Tb927.4.2850	hypothetical protein, conserved	ZUnknown	0.5	5	2	2	9	5	2	5	0	17	10	11	4.5	3	12.7	no	4	3	3
Tb927.6.4320	hypothetical protein, conserved	ZUnknown	1	1	0	2	7	6	0	6	2	12	2	3	2.5	3.5	5.7	no	2	3	3
Tb927.7.2240	hypothetical protein, conserved	ZUnknown	0.7	2	3	4	3	6	3	2	0	8	5	6	3	2.8	6.3	Yes	4	3	3
Tb927.7.4500	hypothetical protein, conserved	ZUnknown	0.9	0	0	2	9	4	4	6	0	12	6	7	2.8	3.5	8.3	no	2	3	3
Tb927.7.4760	hypothetical protein, conserved	ZUnknown	0.5	6	13	6	6	6	5	6	0	10	11	12	7.8	4.3	11	no	4	3	3
Tb927.7.900	hypothetical protein, conserved	ZUnknown	0.6	9	6	10	12	13	3	7	0	20	13	14	9.3	5.8	15.7	no	4	3	3
Tb927.8.6250	hypothetical protein, conserved	ZUnknown	0.8	6	6	8	8	7	7	11	0	10	11	12	7	6.3	11	no	4	3	3
Tb927.9.1380	hypothetical protein, conserved	Mito.pathway	0.7	2	3	4	4	0	0	8	4	6	5	6	3.3	3	5.7	no	4	2	3
Tb927.10.3640	hypothetical protein, conserved	ZUnknown	0.9	0	0	2	3	0	0	4	4	6	6	7	1.3	2	6.3	no	2	2	3
Tb927.11.13080	hypothetical protein, conserved	ZUnknown	0.5	0	0	10	4	0	0	7	2	3	5	6	3.5	2.3	4.7	no	2	2	3
Tb927.11.2600	hypothetical protein, conserved	ZUnknown	0.8	0	0	0	2	2	0	3	0	11	7	8	0.5	1.3	8.7	no	1	2	3
Tb927.11.6600	hypothetical protein, conserved	ZUnknown	1.1	2	3	5	0	4	0	11	0	3	2	3	2.5	3.8	2.7	no	3	2	3
Tb927.11.9080	hypothetical protein, conserved	ZUnknown	1.8	0	0	0	0	3	0	4	0	3	2	3	0	1.8	2.7	no	0	2	3
Tb927.11.9780	hypothetical protein, conserved	ZUnknown	0.8	0	2	2	3	2	0	7	0	9	15	16	1.8	2.3	13.3	no	3	2	3
Tb927.3.3150	hypothetical protein, conserved	ZUnknown	0.8	0	0	0	4	4	0	2	0	10	3	4	1	1.5	5.7	no	1	2	3
Tb927.3.3300	hypothetical protein, conserved	ZUnknown	1.5	2	0	0	2	5	0	7	0	15	13	14	1	3	14	Yes	2	2	3
Tb927.3.4580	hypothetical protein, conserved	ZUnknown	0.7	0	0	0	2	2	0	2	0	12	5	6	0.5	1	7.7	no	1	2	3
Tb927.4.4670	hypothetical protein, conserved	ZUnknown	1.1	0	0	3	0	4	0	4	0	5	2	3	0.8	2	3.3	no	1	2	3
Tb927.6.1430	hypothetical protein, conserved	ZUnknown	1	0	0	4	4	4	0	8	0	8	3	4	2	3	5	no	2	2	3
Tb927.7.6670	hypothetical protein, conserved	ZUnknown	0.5	21	22	0	6	14	13	0	0	55	62	63	12.3	6.8	60	no	3	2	3
Tb927.8.1270	hypothetical protein, conserved	ZUnknown	0.9	2	2	2	3	5	0	7	0	10	14	15	2.3	3	13	no	4	2	3
Tb927.8.2460	hypothetical protein, conserved	ZUnknown	0.7	2	0	3	4	0	0	6	3	7	6	7	2.3	2.3	6.7	no	3	2	3
Tb927.9.3630	hypothetical protein, conserved	ZUnknown	0.7	0	0	4	4	0	0	6	2	14	3	4	2	2	7	no	2	2	3
Tb927.8.6110	hypothetical protein, conserved	Mito.pathway	0.3	0	0	0	3	0	0	0	2	3	2	3	0.8	0.5	2.7	Yes	1	1	3
Tb927.9.9310	hypothetical protein, conserved	Mito.pathway	1.5	0	0	0	0	6	0	0	0	3	3	4	0	1.5	3.3	no	0	1	3
Tb927.10.2810	hypothetical protein, conserved	ZUnknown	0.3	0	0	2	0	0	0	2	0	2	3	4	0.5	0.5	3	no	1	1	3
Tb927.10.8080	hypothetical protein, conserved	ZUnknown	0.3	0	0	0	4	2	0	0	0	18	2	3	1	0.5	7.7	no	1	1	3
Tb927.11.13520	hypothetical protein, conserved	ZUnknown	1	0	0	0	2	0	0	6	0	14	7	8	0.5	1.5	9.7	no	1	1	3
Tb927.11.1840	hypothetical protein, conserved	ZUnknown	1.3	0	0	2	0	0	0	8	0	7	2	3	0.5	2	4	Yes	1	1	3
Tb927.11.4210	hypothetical protein, conserved	ZUnknown	0.3	1	0	2	3	3	0	0	0	3	2	3	1.5	0.8	2.7	no	2	1	3
Tb927.11.6430	hypothetical protein, conserved	ZUnknown	0.5	0	0	2	2	0	0	4	0	11	2	3	1	1	5.3	no	2	1	3
Tb927.11.9940	hypothetical protein, conserved	ZUnknown	0.5	0	0	0	0	0	0	0	2	4	2	3	0	0.5	3	no	0	1	3
Tb927.2.2950	hypothetical protein, conserved	ZUnknown	1	0	0	0	0	4	0	0	0	2	4	5	0	1	3.7	no	0	1	3
Tb927.6.1470	hypothetical protein, conserved	ZUnknown	0.5	0	0	0	2	3	0	0	0	6	5	6	0.5	0.8	5.7	Yes	1	1	3
Tb927.6.3940	hypothetical protein, conserved	ZUnknown	0.3	0	0	2	2	0	0	2	0	4	2	3	1	0.5	3	no	2	1	3
Tb927.7.4310	hypothetical protein, conserved	ZUnknown	0.5	0	0	0	0	2	0	0	0	5	2	3	0	0.5	3.3	no	0	1	3
Tb927.8.6640	hypothetical protein, conserved	ZUnknown	0.2	0	0	3	3	0	0	2	0	9	3	4	1.5	0.5	5.3	no	2	1	3
Tb927.9.2620	hypothetical protein, conserved	ZUnknown	1	2	0	0	0	6	0	0	0	6	5	6	0.5	1.5	5.7	no	1	1	3
Tb927.9.2900	hypothetical protein, conserved	ZUnknown	0.8	0	0	0	0	0	0	3	0	3	6	7	0	0.8	5.3	no	0	1	3
Tb927.10.4080	hypothetical protein, conserved	Mito.pathway	0	0	0	0	2	0	0	0	0	7	2	3	0.5	0	4	no	1	0	3
Tb927.11.9750	hypothetical protein, conserved	Mito.pathway	0	0	0	0	0	0	0	0	0	2	2	3	0	0	2.3	no	0	0	3
Tb927.9.6620	hypothetical protein, conserved	Mito.pathway	0	0	0	0	0	0	0	0	0	3	2	3	0	0	2.7	no	0	0	3
Tb927.10.14620	hypothetical protein, conserved	ZUnknown	0	0	0	0	0	0	0	0	0	9	2	3	0	0	4.7	no	0	0	3
Tb927.10.9910	hypothetical protein, conserved	ZUnknown	0	1	0	2	2	0	0	0	0	7	2	3	1.3	0	4	no	2	0	3
Tb927.11.14170	hypothetical protein, conserved	ZUnknown	0	0	0	0	0	0	0	0	0	8	3	4	0	0	5	no	0	0	3
Tb927.11.1850	hypothetical protein, conserved	ZUnknown	0	0	0	0	0	0	0	0	0	2	2	3	0	0	2.3	no	0	0	3
Tb927.3.5130	hypothetical protein, conserved	ZUnknown	0	0	0	0	0	0	0	0	0	4	3	4	0	0	3.7	no	0	0	3
Tb927.3.5430	hypothetical protein, conserved	ZUnknown	0	0	0	0	0	0	0	0	0	9	2	3	0	0	4.7	no	0	0	3
Tb927.5.1780	hypothetical protein, conserved	ZUnknown	0	0	0	0	0	0	0	0	0	4	4	5	0	0	4.3	no	0	0	3
Tb927.7.2330	hypothetical protein, conserved	ZUnknown	0	0	0	0	0	0	0	0	0	3	2	3	0	0	2.7	no	0	0	3
Tb927.8.6820	hypothetical protein, conserved	ZUnknown	0	0	0	0	0	0	0	0	0	2	2	3	0	0	2.3	no	0	0	3
Tb927.8.6980	hypothetical protein, conserved	ZUnknown	0	0	0	0	0	0	0	0	0	2	3	4	0	0	3	Yes	0	0	3
Tb927.11.15370	hypothetical protein, conserved (TbKap123)	Nuclear.transport	0.9	4	2	7	10	9	5	6	3	19	22	23	5.8	5.8	21.3	Yes	4	4	3
Tb927.11.6440	hypothetical protein, conserved, Bromodomain and poly(Q), often in TAP MS, low similarity to coiled-coil proteins and hook proteins (cytoskeletal linkers)	ZUnknown	0.7	8	7	15	7	10	0	18	0	8	10	11	9.3	7	9.7	Yes	4	2	3
Tb927.6.2210	hypothetical protein, conserved, copurifies with ZC3H32 and 4E-IP	ZUnknown	0	0	0	0	0	0	0	0	0	5	4	5	0	0	4.7	no	0	0	3
Tb927.10.2610	hypothetical protein, conserved, DUF1935 domain	ZUnknown	0	0	0	0	0	0	0	0	0	2	3	4	0	0	3	no	0	0	3
Tb927.3.1910	hypothetical protein, conserved, histone RNA binding domain 259-326	RNA.binding	1.2	1	0	0	0	3	0	3	0	2	4	5	0.3	1.5	3.7	no	0	2	3
Tb927.10.1450	hypothetical protein, conserved, in bilobe	ZUnknown	0.5	0	0	0	0	0	0	2	0	7	3	4	0	0.5	4.7	no	0	1	3
Tb927.10.15760	hypothetical protein, conserved, in flagellar proteomes, low homology to d tRNA methyltransferase of s: cerevisiae	Cytoskeleton	0.9	10	10	9	7	12	10	9	6	13	11	12	9	9.3	12	Yes	4	4	3
Tb927.10.15310	hypothetical protein, conserved, linked to melarsoprol resistance, no yeast/human by NCBI	ZUnknown	0.4	5	3	1	5	1	0	3	3	10	9	10	3.5	1.8	9.7	no	3	2	3
Tb927.9.13970	hypothetical protein, conserved, no domains	ZUnknown	0.4	2	0	2	0	3	0	0	0	2	2	3	1	0.8	2.3	no	2	1	3
Tb927.11.3490	hypothetical protein, conserved, no domains, no good BLASTp matches	ZUnknown	1.3	0	0	0	2	0	0	8	0	13	2	3	0.5	2	6	no	1	1	3
Tb927.11.9320	hypothetical protein, conserved, no domains, no hits	ZUnknown	0	0	0	0	0	0	0	0	0	8	7	8	0	0	7.7	Yes	0	0	3
Tb927.11.2610	hypothetical protein, conserved, no domains, no yeast or human match	ZUnknown	0.7	7	8	8	4	9	5	9	0	16	6	7	6.8	5.8	9.7	Yes	4	3	3
Tb927.3.1300	hypothetical protein, conserved, no domains, no yeast or human match	ZUnknown	0	0	0	5	7	0	0	0	0	13	6	7	3	0	8.7	no	2	0	3
Tb927.3.2050	hypothetical protein, conserved, no domains, poly(Q) tracts, K-specific	ZUnknown	1.1	0	0	2	2	4	0	5	0	17	4	5	1	2.3	8.7	no	2	2	3
Tb927.10.14700	hypothetical protein, conserved, no human or yeast homologue	ZUnknown	1.2	2	0	0	0	2	0	3	2	4	2	3	0.5	1.8	3	Yes	1	3	3
Tb927.11.10260	hypothetical protein, conserved, no known domains	ZUnknown	0	0	0	0	0	0	0	0	0	4	2	3	0	0	3	no	0	0	3
Tb927.9.8820	hypothetical protein, conserved, no yeast or human match	ZUnknown	1.5	2	5	0	8	20	3	2	3	30	26	27	3.8	7	27.7	no	3	4	3
Tb927.10.13800	hypothetical protein, conserved, no yeast or human match	ZUnknown	0.6	4	3	3	5	5	0	6	0	4	2	3	3.8	2.8	3	no	4	2	3
Tb927.7.3550	hypothetical protein, conserved, no yeast or human match	ZUnknown	0.8	1	0	0	3	3	0	3	0	6	13	14	1	1.5	11	Yes	1	2	3
Tb927.9.7690	hypothetical protein, conserved, nucelotidyltransferase and poly(A) polymerase substrate binding domains	ZUnknown	0.3	0	0	2	0	0	0	2	0	4	3	4	0.5	0.5	3.7	no	1	1	3
Tb927.11.14220	hypothetical protein, conserved, Phyre2 gives 97% probability of RNA-binding domain	RNA.binding	0.3	2	2	4	3	0	0	3	2	4	2	3	2.8	1.3	3	no	4	2	3
Tb927.4.3060	hypothetical protein, conserved, PLP dependent transferases like domain	ZUnknown	0	0	0	0	0	0	0	0	0	2	3	4	0	0	3	Yes	0	0	3
Tb927.4.4940	hypothetical protein, conserved, poly(Q), no clear yeast or human matches	ZUnknown	0	0	0	0	14	0	0	0	0	15	15	16	3.5	0	15.3	no	1	0	3
Tb927.1.3070	hypothetical protein, conserved, poly(Q), poly(H)	ZUnknown	0.8	5	0	4	3	6	0	7	0	6	2	3	3	3.3	3.7	no	3	2	3
Tb927.11.14750	hypothetical protein, conserved, PSP1 C-terminal region domain, no yeast or human match	ZUnknown	0	1	0	0	0	0	0	0	0	2	2	3	0.3	0	2.3	no	0	0	3
Tb927.8.1570	hypothetical protein, conserved, some resemblance to cox4 neighbour, predicted mito. UPF0172 family	ZUnknown	0.8	6	6	8	5	7	6	7	2	6	2	3	6.3	5.5	3.7	Yes	4	4	3
Tb927.7.2170	hypothetical protein, conserved, telomere repeat dimerization domain	ZUnknown	0	0	0	0	0	0	0	0	0	3	15	16	0	0	11.3	Yes	0	0	3
Tb927.10.3810	hypothetical protein, in UPF1-TAP	ZUnknown	0.5	5	4	2	0	2	3	3	0	5	9	10	2.8	2	8	no	3	3	3
Tb927.10.4880	hypothetical protein, possible component of cytochorome oxidase complex	Mito.e.transport	0.3	0	2	0	0	0	0	2	0	2	2	3	0.5	0.5	2.3	no	1	1	3
Tb927.9.14200	hypothetical protein, possible component of cytochorome oxidase complex	Mito.e.transport	0	0	0	0	0	0	0	0	0	6	2	3	0	0	3.7	no	0	0	3
Tb927.4.590	hypothetical protein, quinoprotein alchohol dehydrogenase-like domain, DUF1620 domain, similar to ER membrane protein complex subunit 1 of H. sapiens	ZUnknown	0.7	4	8	11	9	13	3	10	0	24	15	16	8	6.5	18.3	no	4	3	3
Tb927.6.2640	importin alpha subunit, putative (TbKap60)	Nuclear.transport	0.7	4	5	7	3	5	4	8	0	11	9	10	4.8	4.3	10	Yes	4	3	3
Tb927.10.2900	importin beta-1 subunit, putative	Nuclear.transport	0.8	3	2	4	9	7	5	6	0	17	19	20	4.5	4.5	18.7	no	4	3	3
Tb927.6.4740	importin-alpha re-exporter protein, putative	Nuclear.transport	0.2	1	0	2	4	2	0	0	0	5	3	4	1.8	0.5	4	no	2	1	3
Tb927.10.1170	intraflagellar transport protein IFT172	Cytoskeleton	0.3	0	0	3	0	0	0	2	0	13	2	3	0.8	0.5	6	no	1	1	3
Tb927.11.10760	KIN-D kinesin, associated with sub-pellicular microtubules, essential	Cytoskeleton	0.9	3	0	2	5	7	0	5	0	10	14	15	2.5	3	13	no	3	2	3
Tb927.6.1770	kinesin	Cytoskeleton	0.6	1	0	3	2	2	0	4	0	5	6	7	1.5	1.5	6	no	2	2	3
Tb927.8.2630	Kinesin KIN-C. Trypanosome-specific kinesin family 2	Cytoskeleton	1.1	0	3	0	6	8	0	6	0	18	20	21	2.3	3.5	19.7	Yes	2	2	3
Tb927.11.15850	kinetoplast poly(A) polymerase complex 1 subunit	Mito.RNA	0.8	0	0	0	0	3	0	0	0	3	2	3	0	0.8	2.7	no	0	1	3
Tb927.11.1250	kinetoplast poly(A) polymerase complex 1 subunit, MIT ssu-associated	Mito.RNA	1.1	3	0	0	5	13	0	0	0	15	16	17	2	3.3	16	no	2	1	3
Tb927.11.14380	Kinetoplast polyadenylation/uridylation factor 2	Mito.RNA	0	0	0	0	3	0	0	0	0	6	2	3	0.8	0	3.7	no	1	0	3
Tb927.7.5230	lanosterol synthase	Sterols	0.5	0	0	0	0	2	0	0	0	9	4	5	0	0.5	6	no	0	1	3
Tb927.3.4920	LETM1 and EF-hand domain-containing protein 1, inner mitochondrial membrane?	Mito.pathway	0.5	0	0	0	0	2	0	0	0	7	3	4	0	0.5	4.7	no	0	1	3
Tb927.10.3260	Long-chain-fatty-acid--CoA ligase 5, Acyl-CoA synthetase 5 (LACS 5)	Lipids	0	0	0	0	3	0	0	0	0	18	16	17	0.8	0	17	no	1	0	3
Tb927.5.1810	lysosomal/endosomal membrane protein p67 (p67)	Lysosome	0.6	2	2	5	4	3	0	5	3	9	3	4	3.3	2.8	5.3	no	4	3	3
Tb927.7.2400	MCP1 Arc1p homologue, assists aa tRNA synthetases	Translation.tRNA	0.5	0	0	0	0	0	0	0	2	5	2	3	0	0.5	3.3	Yes	0	1	3
Tb927.11.14730	metalloprotease, putative,cell division protein FtsH homologue, putative	Protease	1	0	0	0	6	4	0	6	0	15	8	9	1.5	2.5	10.7	no	1	2	3
Tb927.11.2370	MEX67	Nuclear.transport	0.5	0	0	4	3	0	0	5	0	4	3	4	1.8	1.3	3.7	Yes	2	1	3
Tb927.10.600	Mitchondrial LSU ribosomal protein	Mito.translation	0.7	2	0	0	0	4	0	0	0	4	7	8	0.5	1	6.3	no	1	1	3
Tb927.11.10570	Mitchondrial LSU ribosomal protein	Mito.translation	0.2	3	0	0	2	2	0	0	0	4	4	5	1.3	0.5	4.3	no	2	1	3
Tb927.11.14980	Mitchondrial LSU ribosomal protein	Mito.translation	1.3	0	0	0	0	5	0	0	0	4	8	9	0	1.3	7	no	0	1	3
Tb927.11.4650	Mitchondrial LSU ribosomal protein	Mito.translation	0.3	2	0	0	0	2	0	0	0	4	2	3	0.5	0.5	3	no	1	1	3
Tb927.11.6000	Mitchondrial LSU ribosomal protein	Mito.translation	1	0	0	0	0	4	0	0	0	3	6	7	0	1	5.3	no	0	1	3
Tb927.5.3980	Mitchondrial LSU ribosomal protein	Mito.translation	0.6	3	0	0	0	4	0	0	0	7	6	7	0.8	1	6.7	no	1	1	3
Tb927.6.3930	Mitchondrial LSU ribosomal protein	Mito.translation	0.4	1	0	0	0	2	0	0	0	3	6	7	0.3	0.5	5.3	no	0	1	3
Tb927.6.4200	Mitchondrial LSU ribosomal protein	Mito.translation	0.7	2	0	0	0	4	0	0	0	2	7	8	0.5	1	5.7	no	1	1	3
Tb927.8.3170	Mitchondrial LSU ribosomal protein	Mito.translation	0.8	0	0	0	0	3	0	0	0	3	3	4	0	0.8	3.3	no	0	1	3
Tb927.9.7170	Mitchondrial LSU ribosomal protein	Mito.translation	0.5	0	0	0	0	2	0	0	0	4	5	6	0	0.5	5	no	0	1	3
Tb927.11.1630	Mitchondrial LSU ribosomal protein	Mito.translation	0	0	0	0	0	0	0	0	0	3	2	3	0	0	2.7	no	0	0	3
Tb927.5.4120	Mitchondrial LSU ribosomal protein	Mito.translation	0	0	0	0	0	0	0	0	0	3	2	3	0	0	2.7	no	0	0	3
Tb927.7.4550	Mitchondrial LSU ribosomal protein	Mito.translation	0	0	0	0	0	0	0	0	0	2	3	4	0	0	3	no	0	0	3
Tb927.8.2760	Mitchondrial LSU ribosomal protein	Mito.translation	0	0	0	0	0	0	0	0	0	2	3	4	0	0	3	no	0	0	3
Tb927.5.3360	Mitchondrial LSU ribosomal protein L2, putative	Mito.translation	0	0	0	0	0	0	0	0	0	3	4	5	0	0	4	no	0	0	3
Tb927.7.3430	Mitchondrial LSU ribosome-associated cyclophilin type peptidyl-prolyl cis-trans isomerase, putative (PPIase)	Mito.translation	0	0	0	0	0	0	0	0	0	3	2	3	0	0	2.7	no	0	0	3
Tb927.7.3050	Mitchondrial SSU ribosomal associated	Mito.translation	1.3	0	0	0	0	5	0	0	0	5	7	8	0	1.3	6.7	no	0	1	3
Tb927.8.5200	Mitchondrial SSU ribosomal associated	Mito.translation	0.8	0	0	0	0	0	0	3	0	16	13	14	0	0.8	14.3	no	0	1	3
Tb927.9.11120	Mitchondrial SSU ribosomal associated	Mito.translation	0.5	0	0	0	0	2	0	0	0	7	5	6	0	0.5	6	no	0	1	3
Tb927.9.6510	Mitchondrial SSU ribosomal associated	Mito.translation	1	1	0	0	0	5	0	0	0	5	4	5	0.3	1.3	4.7	no	0	1	3
Tb927.5.4040	Mitchondrial SSU ribosomal associated (coiled coil)	Mito.translation	2.3	0	0	0	0	7	0	2	0	7	5	6	0	2.3	6	no	0	2	3
Tb927.3.5240	Mitchondrial SSU ribosomal associated KRIPP8 (PPR)	Mito.translation	0.6	1	0	0	0	3	0	0	0	4	4	5	0.3	0.8	4.3	no	0	1	3
Tb927.2.4400	Mitchondrial SSU ribosomal protein	Mito.translation	1.4	3	6	0	8	19	3	7	0	19	20	21	4.3	7.3	20	no	3	3	3
Tb927.11.10150	Mitchondrial SSU ribosomal protein	Mito.translation	0.5	0	0	0	0	2	0	0	0	14	5	6	0	0.5	8.3	no	0	1	3
Tb927.11.5060	Mitchondrial SSU ribosomal protein	Mito.translation	1.5	0	0	0	0	6	0	0	0	5	6	7	0	1.5	6	no	0	1	3
Tb927.3.970	Mitchondrial SSU ribosomal protein	Mito.translation	0.8	0	0	0	0	3	0	0	0	3	3	4	0	0.8	3.3	no	0	1	3
Tb927.5.1510	Mitchondrial SSU ribosomal protein	Mito.translation	0.5	0	0	0	0	2	0	0	0	3	2	3	0	0.5	2.7	no	0	1	3
Tb927.5.1790	Mitchondrial SSU ribosomal protein	Mito.translation	0.8	0	0	0	0	3	0	0	0	6	2	3	0	0.8	3.7	no	0	1	3
Tb927.6.4560	Mitchondrial SSU ribosomal protein	Mito.translation	0.5	0	0	0	0	2	0	0	0	2	2	3	0	0.5	2.3	no	0	1	3
Tb927.9.11880	Mitchondrial SSU ribosomal protein	Mito.translation	0	0	0	0	0	0	0	0	0	5	3	4	0	0	4	no	0	0	3
Tb927.10.6300	Mitchondrial SSU ribosomal protein S5	Mito.translation	0	0	0	0	0	0	0	0	0	8	2	3	0	0	4.3	no	0	0	3
Tb927.8.3110	Mitchondrial SSU ribosomal protein S9	Mito.translation	0.8	0	0	0	0	3	0	0	0	4	3	4	0	0.8	3.7	no	0	1	3
Tb927.5.2930	Mitochondrial ATP synthase subunit, putative	Mito.pathway	1.6	2	4	4	3	12	3	10	2	13	9	10	3.3	6.8	10.7	no	4	4	3
Tb927.10.520	Mitochondrial ATP synthase subunit, putative	Mito.pathway	0.6	1	0	0	4	3	0	2	0	10	7	8	1.3	1.3	8.3	no	1	2	3
Tb927.10.8030	Mitochondrial ATP synthase subunit, putative	Mito.pathway	0.7	2	0	0	4	2	0	0	5	15	4	5	1.5	1.8	8	no	2	2	3
Tb927.11.6250	Mitochondrial ATP synthase subunit, putative	Mito.pathway	0.4	0	0	0	3	0	0	0	3	7	4	5	0.8	0.8	5.3	no	1	1	3
Tb927.4.3300	mitochondrial ATP-dependent zinc metallopeptidase, putative	Mito.pathway	1.3	0	0	0	0	3	0	2	0	10	3	4	0	1.3	5.7	no	0	2	3
Tb927.10.7620	mitochondrial ATP-dependent zinc metallopeptidase, putative,metallo-peptidase, Clan MA(E) Family M41	Mito.pathway	0	0	0	0	0	0	0	0	0	4	4	5	0	0	4.3	no	0	0	3
Tb927.9.10310	mitochondrial carrier protein, MCP11	Mito.transport	1.3	6	7	10	5	12	7	14	7	12	9	10	7	10	10.3	no	4	4	3
Tb927.10.12840	mitochondrial carrier protein, MCP12	Mito.transport	1.4	5	4	7	2	9	6	9	6	11	7	8	4.5	7.5	8.7	no	4	4	3
Tb927.2.2970	mitochondrial carrier protein, MCP13	Mito.transport	1.3	0	0	3	3	7	2	4	0	10	3	4	1.5	3.3	5.7	no	2	3	3
Tb927.7.3940	mitochondrial carrier protein, MCP16	Mito.transport	1.9	2	0	2	2	8	3	4	4	12	4	5	1.5	4.8	7	no	3	4	3
Tb927.10.14820	mitochondrial carrier protein, MCP5a	Mito.transport	1.1	15	15	17	12	20	16	18	15	19	16	17	14.8	17.3	17.3	no	4	4	3
Tb927.11.8870	mitochondrial DEAD box protein,KREH1 (KREH1)	Mito.RNA	1	0	0	2	0	3	0	3	0	4	3	4	0.5	1.5	3.7	no	1	2	3
Tb927.4.1800	Mitochondrial LSU ribosomal protein L3	Mito.translation	0.8	26	27	14	17	26	20	13	15	26	21	22	21	18.5	23	no	4	4	3
Tb927.11.2530	mitochondrial RNA binding complex 1 subunit	Mito.RNA	0	0	0	0	0	0	0	0	0	6	9	10	0	0	8.3	no	0	0	3
Tb927.11.5500	mitochondrial RNA binding protein 1 KRIPP1 (PPR)	Mito.RNA	3	0	0	0	0	12	0	0	0	11	14	15	0	3	13.3	no	0	1	3
Tb927.10.6850	MItochondrial SSU S18 or kinetoplast poly(A) polymerase complex 1 subunit	Mito.RNA	0.5	0	0	0	0	2	0	0	0	8	4	5	0	0.5	5.7	no	0	1	3
Tb927.8.1740	Mitochondrial tRNA import	Mito.biogenesis	0.8	4	3	4	8	11	3	5	0	15	13	14	4.8	4.8	14	no	4	3	3
Tb927.9.11220	Mitochondrial tRNA import	Mito.biogenesis	0.8	3	0	2	4	5	0	5	0	11	5	6	2.3	2.5	7.3	no	3	2	3
Tb927.7.5820	Monooxygenase, putative	Mito.pathway	0.5	1	0	0	8	2	0	3	2	7	5	6	2.3	1.8	6	no	1	3	3
Tb927.5.3010	MRB complex protein	Mito.RNA	0.3	0	0	0	3	0	0	2	0	3	3	4	0.8	0.5	3.3	no	1	1	3
Tb927.8.1610	MSP-B, putative	Membrane.protein	0	0	0	0	3	0	0	0	0	6	5	6	0.8	0	5.7	no	1	0	3
Tb927.5.960	MSP1, Mitochondrial protein involved in sorting of proteins in the mitochondria, putative	Mito.biogenesis	0	0	0	0	0	0	0	0	0	3	2	3	0	0	2.7	no	0	0	3
Tb927.8.2160	multidrug resistance protein A,p-glycoprotein (PGPA)	Transporter	1.3	0	0	2	0	4	0	4	0	12	7	8	0.5	2	9	no	1	2	3
Tb927.4.4490	multidrug resistance protein E,p-glycoprotein (MRPE)	Transporter	0	0	0	0	2	0	0	0	0	38	10	11	0.5	0	19.7	no	1	0	3
Tb927.4.2070	Myosin-like protein, possibly ER-Golgi vesicular transport	Vesicular.transport	0.5	0	0	2	0	0	0	3	0	7	3	4	0.5	0.8	4.7	Yes	1	1	3
Tb927.10.9440	NADH dehydrogenase (54 NDH2) in TAO/G3PDH complex	Mito.e.transport	0.3	0	0	0	6	0	0	0	3	12	6	7	1.5	0.8	8.3	no	1	1	3
Tb927.9.15380	NADH-ubiquinone oxidoreductase complex I subunit, putative,NDUFA9 subunit, putative	Mito.e.transport	0.5	0	0	0	0	0	0	2	0	2	2	3	0	0.5	2.3	no	0	1	3
Tb927.5.450	NADH-ubiquinone oxidoreductase, mitochondrial, putative	Mito.e.transport	0	0	0	0	0	0	0	0	0	3	3	4	0	0	3.3	no	0	0	3
Tb11.02.5420	NADPH--cytochrome p450 reductase, putative (CPR)	Enzyme	0.3	1	0	2	8	3	0	2	0	16	4	5	2.8	1.3	8.3	no	2	2	3
Tb927.3.3190	NEK7 protein kinase	Protein.kinase	0.3	3	0	4	2	0	0	4	0	9	6	7	2.3	1	7.3	no	3	1	3
Tb927.10.1510	NOT1	RNA.degradation	1	0	0	28	0	0	0	33	0	31	9	10	7	8.3	16.7	no	1	1	3
Tb927.8.1960	NOT11	RNA.degradation	0.8	0	0	4	0	0	0	6	0	3	2	3	1	1.5	2.7	Yes	1	1	3
Tb927.6.850	NOT2	RNA.degradation	0.2	1	0	3	4	0	0	2	0	4	3	4	2	0.5	3.7	Yes	2	1	3
Tb927.3.1920	NOT5	RNA.degradation	0.3	0	0	4	0	0	0	2	0	2	3	4	1	0.5	3	Yes	1	1	3
Tb927.10.2240	NTF2-like domain, in Y14 TAP	Nuclear.transport	0.4	1	0	8	6	3	0	5	0	8	4	5	3.8	2	5.7	no	2	2	3
Tb927.11.3120	nucleolar GTP-binding protein 1 (NOG1)	rRNA.tRNA.process	0.8	0	0	0	0	3	0	0	0	9	11	12	0	0.8	10.7	Yes	0	1	3
Tb927.9.2470	nucleolar protein (NOP86)	rRNA.tRNA.process	0.8	7	7	5	13	10	8	11	0	17	30	31	8	7.3	26	Yes	4	3	3
Tb927.9.5320	nucleolar RNA binding protein, putative (28G16.220)	rRNA.tRNA.process	1.6	1	0	7	0	4	0	15	0	3	6	7	2	4.8	5.3	Yes	1	2	3
Tb927.5.4420	nucleolar RNA helicase 2 human, DDX50 Mouse	rRNA.tRNA.process	0.9	1	0	7	0	3	0	8	0	5	5	6	2	2.8	5.3	no	1	2	3
Tb927.8.750	nucleolar RNA-binding protein, putative	rRNA.tRNA.process	0.5	2	0	2	3	3	0	2	0	5	4	5	1.8	1.3	4.7	no	3	2	3
Tb927.10.8170	Nucleoporin (NUP155)	Nuclear.transport	1.3	9	7	4	20	16	8	24	10	31	15	16	10	14.5	20.7	no	4	4	3
Tb927.11.15990	Nucleoporin (TbNup109)	Nuclear.transport	1	7	10	38	12	17	8	30	16	24	22	23	16.8	17.8	23	no	4	4	3
Tb927.4.5200	nucleoporin (NUP54/57, TbNup62)	Nuclear.transport	0.5	2	0	0	5	3	0	2	0	9	9	10	1.8	1.3	9.3	no	2	2	3
Tb927.9.14240	Nucleoporin (Nup82)	Nuclear.transport	0.7	21	17	25	16	22	17	20	1	19	22	23	19.8	15	21.3	no	4	3	3
Tb927.11.330	Nucleoporin (TbMlp-1)	Nuclear.transport	0.9	18	24	16	29	29	21	22	10	42	47	48	21.8	20.5	45.7	no	4	4	3
Tb927.7.2300	Nucleoporin (TbNup132)	Nuclear.transport	0.8	23	33	39	33	28	35	30	18	26	33	34	32	27.8	31	no	4	4	3
Tb927.11.11090	Nucleoporin (TbNup140)	Nuclear.transport	0.8	2	3	3	4	2	2	4	4	6	4	5	3	3	5	no	4	4	3
Tb927.11.11080	Nucleoporin (TbNup149)	Nuclear.transport	0.7	10	7	9	11	6	9	8	6	16	11	12	9.3	7.3	13	no	4	4	3
Tb927.11.980	Nucleoporin (TbNup158)	Nuclear.transport	0.9	36	46	65	48	43	41	59	41	45	45	46	48.8	46	45.3	no	4	4	3
Tb927.4.2880	Nucleoporin (TbNup225)	Nuclear.transport	1	13	18	20	21	17	16	27	15	48	53	54	18	18.8	51.7	no	4	4	3
Tb927.11.15560	Nucleoporin (TbNup53a)	Nuclear.transport	0.3	2	0	2	0	2	0	0	0	7	6	7	1	0.5	6.7	no	2	1	3
Tb927.3.3540	Nucleoporin (TbNup53b)	Nuclear.transport	0.4	3	3	2	2	2	0	3	0	9	12	13	2.5	1.3	11.3	no	4	2	3
Tb927.4.4310	Nucleoporin (TbNup64)	Nuclear.transport	0.8	19	17	17	18	24	14	24	0	21	24	25	17.8	15.5	23.3	Yes	4	3	3
Tb927.8.8050	Nucleoporin (TbNup75)	Nuclear.transport	0.8	2	5	4	4	5	4	7	0	8	7	8	3.8	4	7.7	no	4	3	3
Tb927.11.2950	Nucleoporin (TbNup89)	Nuclear.transport	0.7	31	27	41	38	25	33	37	10	35	39	40	34.3	26.3	38	no	4	4	3
Tb927.3.3180	Nucleoporin (TbNup98)	Nuclear.transport	0.6	7	22	12	13	6	4	16	10	21	23	24	13.5	9	22.7	Yes	4	4	3
Tb927.11.4540	nucleoporin 48 (TbNup48)	Nuclear.transport	0.5	2	5	2	3	3	3	2	0	7	9	10	3	2	8.7	no	4	3	3
Tb927.10.7060	nucleoporin interacting component (NUP93), putative	Nuclear.transport	0.8	16	27	22	19	19	20	28	3	29	34	35	21	17.5	32.7	no	4	4	3
Tb927.2.4230	Nucleoporin NUP-1 protein, putative	Nuclear.transport	0.9	30	40	12	11	35	28	15	7	62	64	65	23.3	21.3	63.7	Yes	4	4	3
Tb927.10.8910	nucleoporin, putative (Nup181)	Nuclear.transport	0	0	0	0	0	0	0	0	0	6	2	3	0	0	3.7	no	0	0	3
Tb927.5.890	oligosaccharyl transferase subunit, putative	Glycans	0.3	1	2	0	2	3	0	0	0	11	4	5	1.3	0.8	6.7	no	2	1	3
Tb927.5.3810	orotidine-5-phosphate decarboxylase/orotate phosphoribosyltransferase, OMPDCase-OPRTase	Nucleotides	0.5	0	0	2	0	0	0	3	0	6	2	3	0.5	0.8	3.7	Yes	1	1	3
Tb927.10.12510	P-type H -ATPase, putative	Ions	1.1	2	7	7	15	17	9	10	3	8	19	20	7.8	9.8	15.7	no	4	4	3
Tb927.9.9290	PABP1	Translation	0.9	13	13	24	15	25	10	26	3	32	25	26	16.3	16	27.7	Yes	4	4	3
Tb927.9.10770	PABP2	Translation	0.8	41	38	20	35	45	32	20	18	31	37	38	33.5	28.8	35.3	Yes	4	4	3
Tb927.11.7290	pantothenate kinase subunit, putative	Enzyme	0.5	0	0	0	0	0	0	2	0	23	4	5	0	0.5	10.7	no	0	1	3
Tb927.7.5700	pATOM36	Mito.membrane	0.8	2	2	0	0	4	0	0	2	5	3	4	1	1.5	4	no	2	2	3
Tb927.9.8200	PES1	rRNA.tRNA.process	0	0	0	0	0	0	0	0	0	4	10	11	0	0	8.3	no	0	0	3
Tb927.11.11520	PEX11 glycosomal membrane protein	Glycosome	0.3	0	0	3	0	0	0	2	0	6	4	5	0.8	0.5	5	Yes	1	1	3
Tb927.10.15850	PEX12 peroxisome assembly protein	Glycosome	0	2	3	0	3	0	0	0	0	7	5	6	2	0	6	Yes	3	0	3
Tb927.10.240	PEX14 peroxin 14	Glycosome	0.5	4	3	2	2	4	0	2	2	5	3	4	2.8	2	4	Yes	4	3	3
Tb927.5.1100	PEX5 peroxisome targeting signal 1 receptor	Glycosome	0.4	3	2	4	7	2	2	3	0	2	2	3	4	1.8	2.3	no	4	3	3
Tb927.9.13380	phosphoinositide-binding protein, putative	Enzyme	1	1	2	0	7	4	0	7	3	12	10	11	2.5	3.5	11	Yes	2	3	3
Tb927.9.3760	poly(A) export protein, putative (TbGLE2)	Nuclear.transport	1.1	0	0	8	0	0	0	13	0	8	12	13	2	3.3	11	no	1	1	3
Tb927.11.9920	polyubiquitin, putative	Ubiquitin.proteasome	0.2	1	0	2	2	0	0	2	0	4	3	4	1.3	0.5	3.7	Yes	2	1	3
Tb927.9.2320	POMP1 (possible S-Adenosyl methionine methyl transferase (yeast Cgt1 is involved in lipid homeostasis)	Enzyme	0.2	0	2	3	0	0	0	2	0	4	4	5	1.3	0.5	4.3	no	2	1	3
Tb927.11.13180	POMP10	Mito.membrane	0.8	6	2	6	8	9	4	8	1	19	10	11	5.5	5.5	13.3	no	4	3	3
Tb927.11.7780	POMP16	Mito.pathway	0.9	8	11	14	11	16	8	10	9	19	13	14	11	10.8	15.3	Yes	4	4	3
Tb927.9.2650	POMP2	Mito.membrane	0.3	0	0	0	4	2	0	0	0	6	5	6	1	0.5	5.7	no	1	1	3
Tb927.2.5530	POMP22	Mito.membrane	1.3	0	0	0	0	5	0	0	0	21	4	5	0	1.3	10	no	0	1	3
Tb927.3.3130	POMP24	Mito.membrane	0.9	0	0	7	7	5	2	8	2	24	5	6	3.5	4.3	11.7	no	2	4	3
Tb927.3.3520	POMP25	Mito.membrane	0	0	0	0	0	0	0	0	0	2	2	3	0	0	2.3	no	0	0	3
Tb927.4.1540	POMP27, NAD-dependent epimerase, aldehyde reductase, one putative TM domain	Mito.membrane	0.5	0	2	3	4	4	0	3	0	10	5	6	2.3	1.8	7	no	3	2	3
Tb927.9.12500	POMP7	Mito.membrane	0	1	0	0	0	0	0	0	0	6	3	4	0.3	0	4.3	no	0	0	3
Tb927.11.11460	POMP9	Mito.membrane	1.3	1	0	6	9	10	3	13	0	22	9	10	4	6.5	13.7	no	2	3	3
Tb927.1.2990	PPR2	Mito.translation	1	1	0	0	2	7	0	0	0	9	6	7	0.8	1.8	7.3	no	1	1	3
Tb927.10.380	PPR5 mitochondrial RNA binding protein 1	Mito.translation	0.8	0	0	0	0	3	0	0	0	3	6	7	0	0.8	5.3	no	0	1	3
Tb927.9.11840	Pre-rRNA-processing protein PNO1, putative (PNO1)	rRNA.tRNA.process	0	0	0	0	2	0	0	0	0	6	2	3	0.5	0	3.7	no	1	0	3
Tb927.11.4910	predicted ankyrin repeat family protein	ZUnknown	0.5	0	0	0	0	0	0	0	2	12	3	4	0	0.5	6.3	Yes	0	1	3
Tb927.11.6230	pretranslocation protein, alpha subunit, SEC61	Vesicular.transport	0.9	2	3	3	3	3	3	3	4	5	4	5	2.8	3.3	4.7	no	4	4	3
Tb927.10.11220	procyclic form surface glycoprotein (PSSA-2)	Membrane.protein	0.4	1	0	0	2	3	0	0	0	4	3	4	0.8	0.8	3.7	no	1	1	3
Tb927.8.4810	prohibitin 1 (PHB1)	Cell.cycle	1	11	11	10	11	17	13	12	6	12	11	12	10.8	12	11.7	Yes	4	4	3
Tb927.10.4310	prohibitin 2, putative (PHB2)	Cell.cycle	0.9	13	11	10	9	14	9	12	7	11	14	15	10.8	10.5	13.3	no	4	4	3
Tb927.7.210	proline dehydrogenase	Mito.pathway	0.4	4	5	2	12	6	2	4	0	15	11	12	5.8	3	12.7	no	4	3	3
Tb927.11.3740	proteasome regulatory ATPase subunit 2 (RPT2)	Ubiquitin.proteasome	0	1	0	0	2	0	0	0	0	7	2	3	0.8	0	4	no	1	0	3
Tb927.7.2550	proteasome regulatory ATPase subunit 5 (RPT5)	Ubiquitin.proteasome	0	0	0	0	2	0	0	0	0	3	3	4	0.5	0	3.3	Yes	1	0	3
Tb927.11.9220	proteasome regulatory non-ATP-ase subunit 2 (RPN2)	Ubiquitin.proteasome	0	0	0	0	0	0	0	0	0	6	2	3	0	0	3.7	Yes	0	0	3
Tb927.10.1550	proteasome regulatory non-ATP-ase subunit 5,)RPN5)	Ubiquitin.proteasome	0	0	0	0	0	0	0	0	0	5	2	3	0	0	3.3	no	0	0	3
Tb927.2.2440	proteasome regulatory non-ATPase subunit 6 (RPN6)	Ubiquitin.proteasome	0.2	0	0	3	2	2	0	0	0	9	3	4	1.3	0.5	5.3	Yes	2	1	3
Tb927.10.9740	Proteasome regulatory subunit (RPT6)	Ubiquitin.proteasome	0	0	0	2	0	0	0	0	0	3	3	4	0.5	0	3.3	no	1	0	3
Tb927.7.5940	Protein Associated with Differentiation (TbPAD2)	Signalling	0.4	3	4	0	0	4	0	0	0	7	6	7	1.8	1	6.7	no	2	1	3
Tb927.7.5960	protein associated with differentiation 4, PAD4	Transporter	0	0	0	0	0	0	0	0	0	2	2	3	0	0	2.3	no	0	0	3
Tb927.7.5970	protein associated with differentiation 5, PAD5	Transporter	0	0	0	0	0	0	0	0	0	3	3	4	0	0	3.3	no	0	0	3
Tb927.3.2150	protein phosphatase 2C, putative	Protein.phosphatase	0	0	0	0	2	0	0	0	0	3	2	3	0.5	0	2.7	no	1	0	3
Tb927.10.14180	protein transport protein Sec13, putative	Vesicular.transport	1	6	14	18	10	13	13	16	10	11	12	13	12	13	12	Yes	4	4	3
Tb927.11.6170	protein transport protein Sec31, putative,cytosolic coat protein, putative	Vesicular.transport	0.5	0	0	0	0	0	0	2	0	4	2	3	0	0.5	3	no	0	1	3
Tb927.10.10610	protein tyrosine phosphatase, putative	Protein.phosphatase	0	0	0	0	0	0	0	0	0	3	2	3	0	0	2.7	no	0	0	3
Tb927.2.5240	PRP19-like protein, putative (TbPRP19)	RNA.processing	0.8	0	0	0	0	3	0	0	0	11	4	5	0	0.8	6.7	no	0	1	3
Tb927.10.4430	PUF1	RNA.binding	0.8	4	6	11	9	11	2	15	0	15	6	7	7.5	7	9.3	Yes	4	3	3
Tb927.10.11760	PUF6	RNA.binding	0.9	0	2	3	8	6	2	6	1	11	10	11	3.3	3.8	10.7	Yes	3	3	3
Tb927.10.12700	pyruvate dehydrogenase E1 alpha subunit, putative	Citric.acid.cycle	0.7	7	6	12	6	10	6	8	2	9	5	6	7.8	6.5	6.7	Yes	4	4	3
Tb927.11.3380	Ran-binding protein 1, putative	Nuclear.transport	0	0	0	0	0	0	0	0	0	2	3	4	0	0	3	no	0	0	3
Tb927.10.12960	ras-related protein rab-5,small GTPase, putative (RAB5A)	Vesicular.transport	1.1	5	4	4	6	7	4	8	7	9	4	5	4.8	6.5	6	Yes	4	4	3
Tb927.8.4450	RBP11	RNA.binding	0	1	0	0	0	0	0	0	0	3	4	5	0.3	0	4	Yes	0	0	3
Tb927.10.11270	RBP23	RNA.binding	0	0	0	0	2	0	0	0	0	5	3	4	0.5	0	4	no	1	0	3
Tb927.11.530	RBP3	RNA.binding	0.8	0	0	4	3	2	0	4	3	3	2	3	1.8	2.3	2.7	no	2	3	3
Tb927.6.4440	RBP42	RNA.binding	0.9	8	9	16	7	11	6	16	5	9	8	9	10	9.5	8.7	Yes	4	4	3
Tb927.7.320	RBP8	RNA.binding	0	0	0	0	0	0	0	0	0	6	5	6	0	0	5.7	no	0	0	3
Tb927.2.1330	retrotransposon hot spot protein (RHS6, pseudogene), putative	RHS	0	0	0	5	4	0	0	0	0	4	3	4	2.3	0	3.7	no	2	0	3
Tb927.2.100	retrotransposon hot spot protein 1 (RHS1), putative	RHS	0.5	0	0	2	0	3	0	0	0	2	3	4	0.5	0.8	3	no	1	1	3
Tb927.1.180	retrotransposon hot spot protein 1 (RHS1), putative	RHS	0	0	0	0	9	0	0	0	0	7	4	5	2.3	0	5.3	no	1	0	3
Tb927.2.280	retrotransposon hot spot protein 2 (RHS2), putative	RHS	0	0	0	0	3	0	0	0	0	5	6	7	0.8	0	6	no	1	0	3
Tb927.1.120	retrotransposon hot spot protein 4 (RHS4), putative	RHS	0.5	0	0	5	2	0	0	5	0	6	4	5	1.8	1.3	5	no	2	1	3
Tb927.2.470	retrotransposon hot spot protein 4 (RHS4), putative	RHS	0	0	0	0	5	0	0	0	0	7	4	5	1.3	0	5.3	no	1	0	3
Tb927.1.420	retrotransposon hot spot protein 5 (RHS5), putative	RHS	0	0	0	0	0	0	0	0	0	2	2	3	0	0	2.3	no	0	0	3
Tb927.2.1170	retrotransposon hot spot protein 5 (RHS5), putative	RHS	0	0	0	0	4	0	0	0	0	2	2	3	1	0	2.3	no	1	0	3
Tb927.3.5610	ribosomal protein L3 mitochondrial, putative	Mito.translation	0.6	1	0	0	0	3	0	0	0	3	5	6	0.3	0.8	4.7	no	0	1	3
Tb927.3.3220	RNA polymerase-associated protein CTR9, putative	RNA.synthesis	0	0	0	0	0	0	0	0	0	2	2	3	0	0	2.3	no	0	0	3
Tb927.11.14000	RNA-binding protein (NRBD1)	rRNA.tRNA.process	0.9	15	17	17	11	16	17	11	13	15	15	16	15	14.3	15.3	no	4	4	3
Tb927.10.14010	RP2 basal body protein, required for axoneme formation	Cytoskeleton	0	0	0	0	0	0	0	0	0	3	5	6	0	0	4.7	no	0	0	3
Tb927.4.2000	ruvB-like DNA helicase, putative,ATP-dependent DNA helicase, putative	DNA	0.8	0	0	5	3	3	0	3	3	6	3	4	2	2.3	4.3	Yes	2	3	3
Tb927.8.6580	SDH1 succinate dehydrogenase (complex II) subunit, flavoprotein	Mito.e.transport	0.6	1	0	2	3	4	0	2	0	12	8	9	1.5	1.5	9.7	no	2	2	3
Tb927.3.3460	SDH5 succinate dehydrogenase (complex II) subunit	Mito.e.transport	1.3	0	0	0	0	3	0	2	0	12	3	4	0	1.3	6.3	no	0	2	3
Tb927.4.1020	Serine palmitoyltransferase	Lipids	0	0	0	0	2	0	0	0	0	12	4	5	0.5	0	7	no	1	0	3
Tb927.3.2440	serine/threonine-protein kinase, putative,protein kinase, putative	Protein.kinase	0	0	0	0	0	0	0	0	0	3	3	4	0	0	3.3	Yes	0	0	3
Tb927.5.1210	short-chain dehydrogenase, putative	Enzyme	1.3	5	8	9	5	12	7	12	8	12	7	8	6.8	9.8	9	no	4	4	3
Tb927.8.6410	short-chain dehydrogenase, putative	Mito.pathway	0	0	0	0	3	0	0	0	0	4	5	6	0.8	0	5	no	1	0	3
Tb927.11.5400	signal recognition particle 54 kDa (SRP54)	Vesicular.transport	0.9	0	0	3	0	2	0	4	0	7	3	4	0.8	1.5	4.7	no	1	2	3
Tb927.10.15520	signal recognition particle protein, putative	Vesicular.transport	0.5	0	0	2	0	0	0	3	0	9	3	4	0.5	0.8	5.3	no	1	1	3
Tb927.8.890	small GTP-binding protein Rab1, putative	Vesicular.transport	0.3	0	0	0	0	0	0	0	1	9	5	6	0	0.3	6.7	Yes	0	0	3
Tb927.9.11000	small GTPase, putative,GTP-binding protein, putative (RAB7)	Vesicular.transport	0.4	2	0	0	5	0	0	0	4	7	5	6	1.8	1	6	no	2	1	3
Tb927.9.5890	solanesyl-diphosphate synthase, putative (28G16.440)	Mito.pathway	0.6	0	2	5	3	2	0	6	0	5	4	5	2.5	2	4.7	no	3	2	3
Tb927.2.4550	SPB1 rRNA methyltransferase	rRNA.tRNA.process	2	0	0	0	0	3	0	5	0	6	21	22	0	2	16.3	Yes	0	2	3
Tb927.6.3630	Sphingosine-1-phosphate lyase	Lipids	1.1	7	5	2	3	12	6	5	0	10	13	14	4.3	5.8	12.3	no	4	3	3
Tb927.4.1850	SRP68, putative	Vesicular.transport	0.7	0	0	2	0	4	0	0	0	12	5	6	0.5	1	7.7	Yes	1	1	3
Tb927.11.6210	sterol 14-alpha-demethylase (CYP51)	Sterols	0.7	4	2	8	8	8	2	4	3	14	10	11	5.5	4.3	11.7	no	4	4	3
Tb927.10.6910	Sterol methyltransferase, putative	Sterols	0.6	0	0	0	5	0	0	0	5	10	7	8	1.3	1.3	8.3	no	1	1	3
Tb927.5.520	stomatin-like protein, putative	Mito.pathway	1	4	4	2	4	13	0	5	0	12	12	13	3.5	4.5	12.3	Yes	4	2	3
Tb927.10.7410	succinyl-CoA ligase [GDP-forming] beta-chain, putative	Citric.acid.cycle	1	11	13	25	15	22	15	15	15	14	15	16	16	16.8	15	Yes	4	4	3
Tb927.9.2220	SUMO1/Ulp2, putative	Ubiquitin.proteasome	0	0	0	0	0	0	0	0	0	2	4	5	0	0	3.7	no	0	0	3
Tb927.11.16760	T-complex protein 1, alpha subunit, putative (TCP-1-alpha)	Translation	1	10	13	18	10	19	10	17	7	22	16	17	12.8	13.3	18.3	Yes	4	4	3
Tb927.11.1900	T-complex protein 1, beta subunit, putative (TCP-1-beta)	Translation	1	20	26	39	21	34	12	46	20	39	32	33	26.5	28	34.7	Yes	4	4	3
Tb927.10.1060	T-complex protein 1, delta subunit, putative (TCP-1-delta)	Translation	0.8	6	9	18	5	15	2	16	1	22	6	7	9.5	8.5	11.7	Yes	4	3	3
Tb927.11.14250	T-complex protein 1, epsilon subunit, putative (TCP-1-epsilon)	Translation	0.7	0	0	12	3	2	0	11	0	7	2	3	3.8	3.3	4	Yes	2	2	3
Tb927.9.11270	T-complex protein 1, eta subunit, putative, (TCP-1-eta)	Translation	0.8	16	19	24	12	23	6	23	8	22	15	16	17.8	15	17.7	Yes	4	4	3
Tb927.8.3150	T-complex protein 1, gamma subunit, putative (TCP-1-gamma)	Translation	0.9	3	3	12	7	15	2	5	3	17	10	11	6.3	6.3	12.7	Yes	4	4	3
Tb927.10.8190	T-complex protein 1, theta subunit, (TCP-1-theta)	Translation	0.7	2	2	11	6	6	2	8	1	11	10	11	5.3	4.3	10.7	Yes	4	3	3
Tb927.11.3240	T-complex protein 1, zeta subunit, putative (TCP-1-zeta)	Translation	0.8	6	9	13	18	20	4	14	3	20	13	14	11.5	10.3	15.7	Yes	4	4	3
Tb927.2.3180	TbPPR1 mitochondrial RNA binding protein 1	Mito.RNA	0.8	0	0	0	0	3	0	0	0	5	6	7	0	0.8	6	no	0	1	3
Tb927.11.13230	TbVAP, flagellar attachment zone	Cytoskeleton	0.4	0	0	2	4	2	0	2	0	7	2	3	1.5	1	4	Yes	2	2	3
Tb927.3.4380	Tob55, SAM50	Mito.biogenesis	0.4	1	0	0	0	2	0	0	0	7	5	6	0.3	0.5	6	no	0	1	3
Tb927.5.440	trans sialidase, putative	Membrane.protein	0.6	2	0	6	9	4	0	8	0	16	21	22	4.3	3	19.7	no	3	2	3
Tb927.7.6850	trans-sialidase (TbTS)	Membrane.protein	0.4	0	0	0	6	4	0	0	0	13	15	16	1.5	1	14.7	no	1	1	3
Tb927.8.7340	trans-sialidase, putative,neuraminidase, putative	Membrane.protein	0	0	0	0	0	0	0	0	0	3	5	6	0	0	4.7	no	0	0	3
Tb927.7.2190	Translocon-associated protein alpha subunit	Vesicular.transport	0.9	6	4	4	3	6	4	6	2	7	3	4	4.3	4.5	4.7	Yes	4	4	3
Tb927.6.4500	translocon-associated protein beta	Vesicular.transport	0	0	0	0	0	0	0	0	0	2	2	3	0	0	2.3	Yes	0	0	3
Tb927.7.4470	translocon-associated protein gamma 4 transmembrane domains	Vesicular.transport	0	0	0	0	0	0	0	0	0	2	2	3	0	0	2.3	Yes	0	0	3
Tb927.10.14090	transporter, putative	Transporter	0	0	0	0	0	0	0	0	0	5	4	5	0	0	4.7	no	0	0	3
Tb927.9.4310	tricarboxylate carrier, putative	Mito.pathway	0.9	3	2	4	3	4	2	6	2	7	5	6	3	3.5	6	no	4	4	3
Tb927.9.5840	tryparedoxin peroxidase (TRYP1)	Redox	0.5	0	0	0	0	0	0	0	2	3	2	3	0	0.5	2.7	Yes	0	1	3
Tb927.11.15430	U5 small nuclear ribonucleoprotein U5-116K, putative	RNA.processing	0.5	0	0	0	0	2	0	0	0	8	4	5	0	0.5	5.7	no	0	1	3
Tb927.11.10510	ubiquinone biosynthesis methyltransferase, putative	Mito.pathway	0.9	6	4	8	4	5	6	6	6	9	6	7	5.5	5.8	7.3	no	4	4	3
Tb927.11.4130	ubiquitin-like protein, putative	Ubiquitin.proteasome	0.4	0	0	3	0	0	0	3	0	3	3	4	0.8	0.8	3.3	Yes	1	1	3
Tb927.11.510/500	UBP2/UBP1	RNA.binding	0.7	5	6	5	3	4	3	4	4	4	3	4	4.8	3.8	3.7	no	4	4	3
Tb927.2.3370	UDP-Gal glycosyltransferase GT3	Glycans	0.8	0	0	0	2	2	0	3	0	5	6	7	0.5	1.3	6	no	1	2	3
Tb927.10.12290	UDP-Gal or UDP-GlcNAc-dependent glycosyltransferase, putative	Glycans	0	0	0	0	0	0	0	0	0	2	3	4	0	0	3	no	0	0	3
Tb927.5.2140	UPF1	RNA.degradation	0	0	0	0	0	0	0	0	0	2	2	3	0	0	2.3	no	0	0	3
Tb927.11.11690	vacuolar ATP synthase subunit b, putative,v- ATPase B subunit,vacuolar proton pump B subunit	Lysosome	0.8	1	0	0	0	2	0	2	0	3	7	8	0.3	1	6	Yes	0	2	3
Tb927.5.1300	vacuolar proton translocating ATPase subunit A, putative	Lysosome	0.4	1	0	0	3	3	0	0	0	7	11	12	1	0.8	10	no	1	1	3
Tb927.8.1200	vacuolar-type Ca2 -ATPase 2 (TbA2)	Lysosome	0	0	0	0	0	0	0	0	0	2	3	4	0	0	3	no	0	0	3
Tb927.4.4380	vacuolar-type proton translocating pyrophosphatase 1, putative (PPase1)	Lysosome	1	0	0	0	5	9	0	0	0	8	10	11	1.3	2.3	9.7	no	1	1	3
Tb927.10.5770	valosin-containing protein homolog,Transitional endoplasmic reticulum ATPase, putative (VCP)	Vesicular.transport	0.3	0	0	2	4	3	0	0	0	15	2	3	1.5	0.8	6.7	Yes	2	1	3
Tb927.11.10780	Voltage-dependent anion channel (VDAC), putative	Transporter	0.4	5	3	2	3	6	0	0	0	5	3	4	3.3	1.5	4	Yes	4	1	3
Tb927.2.2520	voltage-dependent anion-selective channel	Ions	1.1	15	15	14	9	20	14	14	13	15	14	15	13.3	15.3	14.7	no	4	4	3
Tb927.4.3850	WDR12	rRNA.tRNA.process	0	0	0	0	0	0	0	0	0	2	5	6	0	0	4.3	no	0	0	3
Tb927.5.1580	ZC3H13	RNA.binding	1.8	7	0	2	0	13	3	8	0	8	5	6	2.3	6	6.3	no	2	3	3
Tb927.7.2670	ZC3H21	RNA.binding	1.5	2	0	3	3	6	0	12	0	7	11	12	2	4.5	10	no	3	2	3
Tb927.7.2680	ZC3H22	RNA.binding	1	10	5	13	12	20	5	16	2	16	10	11	10	10.8	12.3	no	4	4	3
Tb927.11.1980	ZC3H41	RNA.binding	0.5	1	4	6	5	5	0	4	0	9	2	3	4	2.3	4.7	Yes	3	2	3
Tb927.10.13510	zinc metallopeptidase, putative	Protease	1	0	0	0	0	2	0	2	0	11	2	3	0	1	5.3	no	0	2	3
Tb927.10.7710	40S ribosomal protein S8	Ribosome	0.3	2	0	0	0	2	0	0	0	0	2	3	0.5	0.5	1.7	yes	1	1	2
Tb927.11.6360	60S ribosomal protein L24	Ribosome	0	0	0	0	0	0	0	0	0	0	2	3	0	0	1.7	yes	0	0	2
Tb927.10.3280	60S ribosomal protein L38	Ribosome	0	0	0	0	0	0	0	0	0	0	3	4	0	0	2.3	Yes	0	0	2
Tb927.10.13730	60S ribosomal protein L7	Ribosome	0.8	0	0	0	0	3	0	0	0	0	5	6	0	0.8	3.7	yes	0	1	2
Tb927.2.5020	acyl-CoA oxidase, putative	Lipids	0	0	0	0	0	0	0	0	0	0	2	3	0	0	1.7	no	0	0	2
Tb927.2.6240	adenosine transporter 2 (TbNT5)	Nucleotides	0	0	0	0	0	0	0	0	0	0	2	3	0	0	1.7	no	0	0	2
Tb927.5.1560	ATP-dependent DEAD/H RNA helicase, putative, no clear yeast homologue	RNA.helicase	0	0	0	0	0	0	0	0	0	0	4	5	0	0	3	no	0	0	2
Tb927.4.3890	ATP-dependent DEAD/H RNA helicase, weak match to HsDDX39 (translation of structured mRNAs) no clear yeast homologue	RNA.helicase	0	0	0	0	0	0	0	0	0	0	4	5	0	0	3	no	0	0	2
Tb927.11.6790	BOP1/Erb1p	rRNA.tRNA.process	0	0	0	0	0	0	0	0	0	0	4	5	0	0	3	Yes	0	0	2
Tb927.5.4330	dihydrolipoamide branched chain transacylase, putative	Mito.pathway	2	0	0	0	0	0	0	8	0	0	2	3	0	2	1.7	no	0	1	2
Tb927.9.4200	fatty acyl CoA synthetase 2 (ACS2)	Lipids	0	0	0	0	0	0	0	0	0	0	2	3	0	0	1.7	no	0	0	2
Tb927.9.4210	fatty acyl CoA synthetase 3 (ACS3)	Lipids	0.2	0	3	4	7	0	3	0	1	2	1	2	3.5	1	1.7	no	3	1	2
Tb927.7.4970	glutamine synthetase, putative	Amino.acids	0.5	0	0	0	0	0	0	0	2	0	2	3	0	0.5	1.7	Yes	0	1	2
Tb927.1.2430	histone H3	Chromatin	0	0	0	0	0	0	0	0	0	0	4	5	0	0	3	Yes	0	0	2
Tb927.5.4230	histone H4	Chromatin	0	0	0	0	0	0	0	0	0	0	4	5	0	0	3	yes	0	0	2
Tb927.5.4020	hypothetical protein no clear yeast or human matches	ZUnknown	0	0	0	0	0	0	0	0	0	0	2	3	0	0	1.7	no	0	0	2
Tb927.5.2530	hypothetical protein, conserved	ZUnknown	3.2	0	0	2	0	2	0	17	0	0	7	8	0.5	4.8	5	no	1	2	2
Tb927.10.4850	hypothetical protein, conserved	Mito.pathway	0.3	0	0	0	3	2	0	0	0	0	5	6	0.8	0.5	3.7	no	1	1	2
Tb927.8.580	hypothetical protein, conserved	Mito.pathway	0.4	1	0	0	0	2	0	0	0	0	3	4	0.3	0.5	2.3	no	0	1	2
Tb927.3.3560	hypothetical protein, conserved	ZUnknown	0.8	1	0	0	0	4	0	0	0	0	5	6	0.3	1	3.7	no	0	1	2
Tb927.3.4600	hypothetical protein, conserved	ZUnknown	0.8	0	0	0	0	3	0	0	0	0	3	4	0	0.8	2.3	no	0	1	2
Tb927.7.4220	hypothetical protein, conserved	ZUnknown	0.8	0	0	0	0	3	0	0	0	0	3	4	0	0.8	2.3	no	0	1	2
Tb927.11.16530	hypothetical protein, conserved	Mito.pathway	0	0	0	0	0	0	0	0	0	0	2	3	0	0	1.7	no	0	0	2
Tb927.10.12430	hypothetical protein, conserved	ZUnknown	0	0	0	0	0	0	0	0	0	0	3	4	0	0	2.3	no	0	0	2
Tb927.10.1560	hypothetical protein, conserved	ZUnknown	0	0	0	0	0	0	0	0	0	0	2	3	0	0	1.7	no	0	0	2
Tb927.10.15660	hypothetical protein, conserved	ZUnknown	0	0	0	0	0	0	0	0	0	0	4	5	0	0	3	no	0	0	2
Tb927.10.3790	hypothetical protein, conserved	ZUnknown	0	0	0	0	0	0	0	0	0	0	2	3	0	0	1.7	no	0	0	2
Tb927.11.2120	hypothetical protein, conserved	ZUnknown	0	0	0	0	0	0	0	0	0	0	3	4	0	0	2.3	no	0	0	2
Tb927.11.6040	hypothetical protein, conserved	ZUnknown	0	0	0	0	0	0	0	0	0	1	2	3	0	0	2	no	0	0	2
Tb927.11.8050	hypothetical protein, conserved	ZUnknown	0	0	0	0	0	0	0	0	0	0	2	3	0	0	1.7	no	0	0	2
Tb927.4.2790	hypothetical protein, conserved	ZUnknown	0	0	0	0	0	0	0	0	0	0	2	3	0	0	1.7	no	0	0	2
Tb927.4.3070	hypothetical protein, conserved	ZUnknown	0	0	0	0	0	0	0	0	0	0	2	3	0	0	1.7	no	0	0	2
Tb927.6.5080	hypothetical protein, conserved	ZUnknown	0	1	0	0	0	0	0	0	0	0	2	3	0.3	0	1.7	no	0	0	2
Tb927.6.5090	hypothetical protein, conserved	ZUnknown	0	0	0	0	0	0	0	0	0	0	4	5	0	0	3	no	0	0	2
Tb927.7.3060	hypothetical protein, conserved	ZUnknown	0	0	0	0	0	0	0	0	0	0	2	3	0	0	1.7	no	0	0	2
Tb927.7.3380	hypothetical protein, conserved	ZUnknown	0	0	0	0	0	0	0	0	0	0	2	3	0	0	1.7	no	0	0	2
Tb927.7.650	hypothetical protein, conserved	ZUnknown	0	0	0	0	0	0	0	0	0	0	2	3	0	0	1.7	no	0	0	2
Tb927.8.2600	hypothetical protein, conserved	ZUnknown	0	0	0	0	0	0	0	0	0	0	2	3	0	0	1.7	no	0	0	2
Tb927.8.3520	hypothetical protein, conserved	ZUnknown	0	0	0	0	0	0	0	0	0	0	5	6	0	0	3.7	no	0	0	2
Tb927.8.5490	hypothetical protein, conserved	ZUnknown	0	0	0	0	0	0	0	0	0	0	3	4	0	0	2.3	no	0	0	2
Tb927.9.13350	hypothetical protein, conserved	ZUnknown	0	0	0	0	0	0	0	0	0	0	4	5	0	0	3	no	0	0	2
Tb927.10.9330	hypothetical protein, conserved, partial PSP1 superfamily (signal peptidase-like), copuriifes with ZC3H12	ZUnknown	0	0	0	0	0	0	0	0	0	0	2	3	0	0	1.7	no	0	0	2
Tb927.10.7630	hypothetical protein, conserved,transportin2- like protein	Nuclear.transport	0	0	0	0	0	0	0	0	0	0	2	3	0	0	1.7	no	0	0	2
Tb927.10.15390	kinesin, clathrin-associated, Trypanosome-specific kinesin family 2	Cytoskeleton	0.3	0	0	0	0	1	0	0	0	0	2	3	0	0.3	1.7	no	0	0	2
Tb927.4.4720	KRIPP7/TbPPR7 Kinetoplast ribosomal PPR-repeat containing protein	Mito.translation	0	0	0	0	0	0	0	0	0	0	2	3	0	0	1.7	no	0	0	2
Tb927.10.10360	microtubule-associated protein, putative	Cytoskeleton	0.7	0	0	0	2	0	2	0	2	1	5	6	0.5	1	4	no	1	2	2
Tb927.4.4600	Mitchondrial LSU ribosomal protein	Mito.translation	0	0	0	0	0	0	0	0	0	0	2	3	0	0	1.7	no	0	0	2
Tb927.7.6800	Mitchondrial LSU ribosomal protein	Mito.translation	0	2	0	0	0	0	0	0	0	0	2	3	0.5	0	1.7	no	1	0	2
Tb927.8.3300	Mitchondrial LSU ribosomal protein	Mito.translation	0	0	0	0	0	0	0	0	0	0	2	3	0	0	1.7	no	0	0	2
Tb927.9.8290	Mitchondrial LSU ribosomal protein	Mito.translation	0	0	0	0	0	0	0	0	0	0	2	3	0	0	1.7	no	0	0	2
Tb927.11.8040	Mitochondrial LSU-associated	Mito.pathway	0	0	0	0	0	0	0	0	0	0	2	3	0	0	1.7	no	0	0	2
Tb927.10.6320	NOC3, nuclear export of ribosomes, assoc with NRG1	rRNA.tRNA.process	0.5	0	0	0	0	0	0	2	0	0	4	5	0	0.5	3	no	0	1	2
Tb927.10.15170	NRG1, nucleolar regulator of GPEET expression	RNA.synthesis	0	0	0	0	0	0	0	0	0	0	2	3	0	0	1.7	no	0	0	2
Tb927.8.3750	nucleolar protein (Nop56 homologue)	rRNA.tRNA.process	0.8	0	0	10	0	0	0	11	0	0	4	5	2.5	2.8	3	Yes	1	1	2
Tb927.4.3840	nucleolar protein, putative	rRNA.tRNA.process	0	0	0	0	0	0	0	0	0	0	2	3	0	0	1.7	Yes	0	0	2
Tb927.8.4540	PBP1	RNA.degradation	0	0	0	2	0	0	0	0	0	0	2	3	0.5	0	1.7	no	1	0	2
Tb927.8.980	Phosphoacetylglucosamine mutase PAGM, acts as phosphoglucomutase	Glucose.glycerol	0	0	0	0	2	0	0	0	0	0	2	3	0.5	0	1.7	Yes	1	0	2
Tb927.1.720	phosphoglycerate kinase (PGKA)	Glucose.glycerol	0	0	0	0	0	0	0	0	0	0	2	3	0	0	1.7	no	0	0	2
Tb927.11.5970	phosphoinositide-specific phospholipase C, putative	Membrane.protein	0.5	0	0	0	0	2	0	0	0	0	2	3	0	0.5	1.7	no	0	1	2
Tb927.11.3030	phosphoribosylpyrophosphate synthetase, putative (PRS)	PPP	0.3	0	0	5	0	0	0	3	0	0	3	4	1.3	0.8	2.3	no	1	1	2
Tb927.9.10560	POMP6/TbLOK1	Mito.membrane	0	0	0	0	0	0	0	0	0	0	2	3	0	0	1.7	no	0	0	2
Tb927.11.460	predicted WD40 repeat protein	ZUnknown	0	0	0	0	0	0	0	0	0	0	5	6	0	0	3.7	no	0	0	2
Tb927.10.5880	Proteophosphoglycan, putative	ZUnknown	1.3	0	0	0	0	2	0	3	0	0	2	3	0	1.3	1.7	Yes	0	2	2
Tb927.11.6740	PUF10	rRNA.tRNA.process	0	0	0	0	0	0	0	0	0	0	9	10	0	0	6.3	no	0	0	2
Tb927.11.14960	PUF7	rRNA.tRNA.process	0	0	0	0	0	0	0	0	0	0	6	7	0	0	4.3	no	0	0	2
Tb927.3.4080	pyruvate transporter PT2	Transporter	0	0	0	0	0	0	0	0	0	0	2	3	0	0	1.7	no	0	0	2
Tb927.1.190	retrotransposon hot spot protein (RHS, pseudogene)	RHS	0	0	0	0	0	0	0	0	0	3	1	2	0	0	2	no	0	0	2
Tb927.1.450	retrotransposon hot spot protein (RHS, pseudogene), putative	RHS	0	0	0	0	0	0	0	0	0	0	4	5	0	0	3	no	0	0	2
Tb927.2.510	retrotransposon hot spot protein 4 (RHS4), putative	RHS	0	0	0	0	0	0	0	0	0	0	2	3	0	0	1.7	no	0	0	2
Tb927.2.4890	ribosomal protein L11, putative	Mito.translation	0	0	0	0	0	0	0	0	0	0	3	4	0	0	2.3	no	0	0	2
Tb927.7.270	ribosome biogenesis protein, putative	Ribosome	2.8	0	0	0	0	6	0	5	0	0	5	6	0	2.8	3.7	Yes	0	2	2
Tb927.9.14410	RNA 3'-terminal phosphate cyclase-like protein, CE1	RNA.processing	0	0	0	0	0	0	0	0	0	0	2	3	0	0	1.7	no	0	0	2
Tb927.1.1370	rRNA biogenesis protein, putative	rRNA.tRNA.process	0	0	0	0	0	0	0	0	0	0	4	5	0	0	3	no	0	0	2
Tb927.11.11480	Trichohyalin, putative	ZUnknown	0.5	0	0	0	0	0	0	2	0	0	7	8	0	0.5	5	no	0	1	2
Tb927.10.6090	tRNA pseudouridine synthase A, putative	rRNA.tRNA.process	0	0	0	0	0	0	0	0	0	0	2	3	0	0	1.7	no	0	0	2
Tb927.4.1080	V-type ATPase, A subunit, putative	Lysosome	0	0	0	0	0	0	0	0	0	0	4	5	0	0	3	Yes	0	0	2
Tb927.4.1610	VDAC-like	Ions	0	0	0	0	0	0	0	0	0	0	2	3	0	0	1.7	no	0	0	2
Tb927.11.15150	1-acyl-sn-glycerol-3-phosphate acyltransferase, putative	Lipids	0	0	0	0	0	0	0	0	0	4	0	1	0	0	1.7	no	0	0	1
Tb927.11.6870	14-3-3 protein	Signalling	0.6	2	0	9	5	3	0	5	4	6	0	1	4	3	2.3	no	3	3	1
Tb927.10.660	2-oxoisovalerate dehydrogenase alpha subunit, putative	Lipids	0	0	0	0	0	0	0	0	0	3	0	1	0	0	1.3	no	0	0	1
Tb927.9.10580	3-demethylubiquinone-9 3-methyltransferase, putative	Enzyme	0	0	0	0	2	0	0	0	0	2	0	1	0.5	0	1	no	1	0	1
Tb927.10.4040	3-Ketosphinganine reductase	Lipids	0	0	0	0	0	0	0	0	0	5	0	1	0	0	2	no	0	0	1
Tb927.11.10870	32 kDa ER-associated protein (ERAP32)	Vesicular.transport	0	0	0	0	0	0	0	0	0	2	0	1	0	0	1	no	0	0	1
Tb927.10.5030	40S ribosomal protein S27+ ubiquitin	Ribosome	0	0	0	0	0	0	0	0	0	2	0	1	0	0	1	Yes	0	0	1
Tb927.10.9800	60S ribosomal protein L22	Ribosome	0	0	0	0	0	0	0	0	0	2	0	1	0	0	1	yes	0	0	1
Tb927.11.13360	AAA ATPase, putative	Enzyme	0	0	0	0	0	0	0	0	0	2	0	1	0	0	1	no	0	0	1
Tb927.8.2540	Acetyl-CoA acetyltransferase	Lipids	0	0	0	0	0	0	0	0	0	2	0	1	0	0	1	Yes	0	0	1
Tb927.7.7470	ACP3,Gresag4-like	GRESAG	0	0	0	0	0	0	0	0	0	5	0	1	0	0	2	no	0	0	1
Tb927.10.13040	ACP4, GRESAG 4-like	GRESAG	0	0	0	0	0	0	0	0	0	2	0	1	0	0	1	no	0	0	1
Tb927.3.4820	acyltransferase, putative	Lipids	0	0	0	0	0	0	0	0	0	4	0	1	0	0	1.7	no	0	0	1
Tb927.7.3180	adaptin complex AP1 mu subunit	Vesicular.transport	0	0	0	0	0	0	0	0	0	3	0	1	0	0	1.3	no	0	0	1
Tb927.7.1790	Adenine phosphoribosyltransferase, putative	Nucleotides	1	0	0	0	0	0	0	0	4	4	0	1	0	1	1.7	no	0	1	1
Tb927.6.2300	adenosine kinase, putative	Nucleotides	0.5	0	0	5	2	2	0	4	0	6	0	1	1.8	1.5	2.3	no	2	2	1
Tb927.9.7180	adenosine monophosphate deaminase, putative,AMP deaminase, putative	Nucleotides	0	0	0	0	0	0	0	0	0	3	0	1	0	0	1.3	no	0	0	1
Tb927.10.5760	adenylate kinase, glycosomal (ADKD)	Nucleotides	0.8	0	0	0	0	0	0	0	3	3	0	1	0	0.8	1.3	no	0	1	1
Tb927.5.3970	adenylate kinase, putative (ADKE)	Nucleotides	0.3	0	0	3	2	0	0	3	0	2	0	1	1.3	0.8	1	no	2	1	1
Tb927.11.14460	ADP-ribosylation factor GTPase activating protein 1, putative	Vesicular.transport	0.7	0	0	2	3	0	0	3	3	5	0	1	1.3	1.5	2	no	2	2	1
Tb927.3.3450	ADP-ribosylation factor-like protein 3A, putative	Vesicular.transport	0	0	0	0	0	0	0	0	0	6	0	1	0	0	2.3	Yes	0	0	1
Tb927.6.3650	ADP-ribosylation factor, putative	Vesicular.transport	0	0	0	0	0	0	0	0	0	2	0	1	0	0	1	no	0	0	1
Tb927.9.13650	ADP-ribosylation factor, putative	Vesicular.transport	0	0	0	0	0	0	0	0	0	3	0	1	0	0	1.3	Yes	0	0	1
Tb927.6.4210	aldehyde dehydrogenase, putative (ALDH)	Enzyme	0.3	0	0	3	3	3	0	0	0	2	0	1	1.5	0.8	1	no	2	1	1
Tb927.11.3570	aminopeptidase, putative,metallo-peptidase, Clan MA(E) Family M1	Protease	0	0	0	0	0	0	0	0	0	4	0	1	0	0	1.7	Yes	0	0	1
Tb927.11.15750	AMP deaminase, putative	Nucleotides	0	0	0	0	0	0	0	0	0	2	0	1	0	0	1	no	0	0	1
Tb927.7.1110	asparagine synthetase a, putative	Amino.acids	0.5	0	0	2	0	0	0	3	0	2	0	1	0.5	0.8	1	no	1	1	1
Tb927.10.3660	aspartate aminotransferase	Amino.acids	0.8	5	4	9	4	9	4	9	0	11	0	1	5.5	5.5	4	no	4	3	1
Tb927.6.4990	ATP synthase, epsilon chain, putative	Ox.phosphorylation	0	0	0	0	0	0	0	0	0	2	0	1	0	0	1	no	0	0	1
Tb927.3.2600	ATP-dependent DEAD/H RNA helicase, putative, no clear yeast homologue	RNA.helicase	0.5	0	0	0	0	0	0	2	0	13	0	1	0	0.5	4.7	Yes	0	1	1
Tb927.10.16150	ATP-dependent zinc metallopeptidase, putative,metallo-peptidase, Clan MA(E) Family M41	Protease	0	0	0	0	0	0	0	0	0	5	0	1	0	0	2	no	0	0	1
Tb927.7.5080	ATP-NAD kinase-like protein	Enzyme	0	0	0	0	0	0	0	0	0	3	0	1	0	0	1.3	no	0	0	1
Tb927.7.6930	ATPase, putative	Mito.pathway	0	0	0	0	0	0	0	0	0	3	0	1	0	0	1.3	no	0	0	1
Tb927.11.15530	C-14 sterol reductase, putative	Sterols	0	0	0	0	0	0	0	0	0	2	0	1	0	0	1	no	0	0	1
Tb927.1.2100	calpain-like cysteine peptidase, putative,cysteine peptidase, Clan CA, family C2, putative	Protease	0	0	0	0	3	0	0	0	0	6	0	1	0.8	0	2.3	Yes	1	0	1
Tb927.1.2120	calpain, putative,cysteine peptidase, Clan CA, family C2, putative	Protease	0	0	0	0	0	0	0	0	0	2	0	1	0	0	1	no	0	0	1
Tb927.9.5040	cAMP-specific phosphodiesterase (PDEB1)	Signalling	1.9	0	0	5	0	0	0	17	0	6	0	1	1.3	4.3	2.3	no	1	1	1
Tb927.7.5340	CARP3	Signalling	1.3	0	0	0	0	2	0	3	0	2	0	1	0	1.3	1	no	0	2	1
Tb927.11.7140	cell cycle sequence binding phosphoprotein CSB)II	RNA.binding	0.5	0	0	3	4	0	0	5	0	7	0	1	1.8	1.3	2.7	no	2	1	1
Tb927.5.2060	cell division control protein CDC5f, part of PRP19 complex	RNA.processing	0	0	0	0	0	0	0	0	0	2	0	1	0	0	1	no	0	0	1
Tb927.10.6610	chaperone protein DNAj, putative	Chaperone	0.5	2	2	3	2	2	0	3	2	5	0	1	2.3	1.8	2	Yes	4	3	1
Tb927.10.14730	chaperone protein DNAj, putative	Chaperone	0	0	0	0	0	0	0	0	0	2	0	1	0	0	1	no	0	0	1
Tb927.11.1010	chaperone protein DNAj, putative	Chaperone	0	0	0	0	0	0	0	0	0	2	0	1	0	0	1	no	0	0	1
Tb927.11.5220	chaperone protein DNAj, putative	Chaperone	0	0	0	0	0	0	0	0	0	6	0	1	0	0	2.3	no	0	0	1
Tb927.7.6200	chaperone protein DNAj, putative	Chaperone	0	0	0	0	0	0	0	0	0	2	0	1	0	0	1	no	0	0	1
Tb927.7.6660	chaperone protein DNAj, putative	Chaperone	0	0	0	0	0	0	0	0	0	2	0	1	0	0	1	no	0	0	1
Tb927.7.680	chaperone protein DNAj, putative	Chaperone	0	0	0	0	0	0	0	0	0	2	0	1	0	0	1	no	0	0	1
Tb927.7.740	chaperone protein DNAj, putative	Chaperone	0	0	0	0	0	0	0	0	0	2	0	1	0	0	1	no	0	0	1
Tb927.6.2170	co-chaperone GrpE, putative	Chaperone	0	0	0	0	0	0	0	0	0	2	0	1	0	0	1	no	0	0	1
Tb927.1.2570	coatomer beta subunit (beta-coP)	Vesicular.transport	1	0	0	0	0	0	0	4	0	5	0	1	0	1	2	no	0	1	1
Tb927.10.4280	Complex III cytochrome b/c complex, Cytochrome bd ubiquinol oxidase, 14kDa subunit	Mito.e.transport	0	0	0	0	0	0	0	0	0	3	0	1	0	0	1.3	no	0	0	1
Tb927.8.1890	Complex III cytochrome c1, cytochrome b/c complex	Mito.e.transport	1	0	3	3	2	3	2	5	2	5	0	1	2	3	2	no	3	4	1
Tb927.10.6640	COP-coated vesicle membrane protein erv25 precursor,	Vesicular.transport	0.9	0	0	0	3	0	0	0	6	8	0	1	0.8	1.5	3	no	1	1	1
Tb927.10.1070	CRK1 cdc2- like protein kinase	Cell.cycle	0.3	0	0	0	4	0	0	0	2	7	0	1	1	0.5	2.7	no	1	1	1
Tb11.02.5400	cystathionine beta-synthase, putative	Amino.acids	0.4	0	0	3	0	0	0	3	0	2	0	1	0.8	0.8	1	Yes	1	1	1
Tb927.6.1040	cysteine peptidase precursor, Clan CA, family C1, Cathepsin L-like (CP)	Protease	0	0	0	0	0	0	0	0	0	4	0	1	0	0	1.7	no	0	0	1
Tb927.9.3170	cytochrome oxidase subunit V (COXV)	Mito.e.transport	0	0	0	0	0	0	0	0	0	6	0	1	0	0	2.3	no	0	0	1
Tb927.11.15230	cytosolic coat protein, putative	Vesicular.transport	0	0	0	0	0	0	0	0	0	3	0	1	0	0	1.3	no	0	0	1
Tb927.9.12510	DED1-2, ATP-dependent DEAD/H RNA helicase, DED1-2	Translation	0.6	0	0	4	2	0	0	6	0	4	0	1	1.5	1.5	1.7	Yes	2	1	1
Tb927.10.3210	delta-1-pyrroline-5-carboxylate dehydrogenase, putative	Mito.pathway	0	0	0	0	0	0	0	0	0	3	0	1	0	0	1.3	Yes	0	0	1
Tb927.10.7100	delta-4 fatty acid desaturase	Lipids	0	0	0	0	0	0	0	0	0	4	0	1	0	0	1.7	no	0	0	1
Tb927.3.4390	dihydrolipoamide dehydrogenase, putative (GCVL-1)	Enzyme	0	0	0	0	0	0	0	0	0	2	0	1	0	0	1	no	0	0	1
Tb927.11.16730	dihydrolipoyl dehydrogenase (GCVL-2)	Citric.acid.cycle	1.5	1	0	3	0	4	0	6	2	11	0	1	1	3	4	Yes	1	3	1
Tb927.5.1020	disulfide isomerase, putative	Chaperone	0	0	0	0	0	0	0	0	0	2	0	1	0	0	1	no	0	0	1
Tb927.10.4610	dolicholphosphate-mannose synthase, putative	Glycans	0.5	0	0	0	0	0	0	0	2	3	0	1	0	0.5	1.3	no	0	1	1
Tb927.6.1140	dolichyl-P-Man:GDP-Man5GlcNAc2-PP-dolichyl alpha-1,2-mannosyltransferase, putative	Glycans	0	0	0	0	0	0	0	0	0	3	0	1	0	0	1.3	no	0	0	1
Tb927.9.8740	DRBD3 (PTB1)	RNA.binding	0.8	0	4	8	3	2	0	9	5	7	0	1	3.8	4	2.7	Yes	3	3	1
Tb927.11.5510	dynein light chain p28, axonemal, putative	Cytoskeleton	0	0	0	0	0	0	0	0	0	2	0	1	0	0	1	no	0	0	1
Tb927.11.16810	dynein light intermediate chain D1bLIC, putative	Cytoskeleton	0	0	0	0	0	0	0	0	0	3	0	1	0	0	1.3	Yes	0	0	1
Tb927.3.2900	EF-2 alpha, elongation initiation factor 2 alpha subunit,	Translation	0	0	0	0	2	0	0	0	0	3	0	1	0.5	0	1.3	Yes	1	0	1
Tb927.4.3590	EF1 beta, translation elongation factor 1-beta, putative	Translation	0.6	0	0	8	0	0	0	7	0	3	0	1	2	1.8	1.3	yes	1	1	1
Tb927.11.13090	EF1 gamma, elongation factor 1 gamma, putative	Translation	0.9	0	0	5	0	0	0	6	2	8	0	1	1.3	2	3	Yes	1	2	1
Tb927.11.13250	eIF-2-gamma	Translation	0	0	0	0	0	0	0	0	0	2	0	1	0	0	1	Yes	0	0	1
Tb927.10.4640	eIF-3L	Translation	0	0	0	0	0	0	0	0	0	4	0	1	0	0	1.7	Yes	0	0	1
Tb927.10.5300	eIF-6	Translation	0	0	0	0	0	0	0	0	0	4	0	1	0	0	1.7	no	0	0	1
Tb927.4.1930	EIF3G	Translation	0.3	0	0	2	0	0	0	0	2	2	0	1	0.5	0.5	1	Yes	1	1	1
Tb927.9.2450	electron transport protein SCO1/SCO2, putative	Mito.e.transport	0.5	0	0	0	0	0	0	2	0	3	0	1	0	0.5	1.3	no	0	1	1
Tb927.7.4160	Elongase 1	Lipids	0	0	0	0	0	0	0	0	0	2	0	1	0	0	1	no	0	0	1
Tb927.8.5770	Elongator-like Protein 3a ELP3a	Chromatin	0	0	0	0	0	0	0	0	0	11	0	1	0	0	4	no	0	0	1
Tb927.9.3400	endo-beta-N-acetylglucosaminidase, putative	Glycans	0	0	0	0	0	0	0	0	0	4	0	1	0	0	1.7	no	0	0	1
Tb927.8.4890	endoplasmic reticulum oxidoreductin, Ero1, oxidises PDI	Vesicular.transport	0	0	0	0	0	0	0	0	0	5	0	1	0	0	2	Yes	0	0	1
Tb927.8.1940	endosomal integral membrane protein, putative	Vesicular.transport	0	0	0	0	0	0	0	0	0	2	0	1	0	0	1	no	0	0	1
Tb927.10.2890	enolase	Glucose.glycerol	0	0	0	0	0	0	0	0	0	6	0	1	0	0	2.3	Yes	0	0	1
Tb927.11.4200	ERGIC53 paralogue, lectin-like, ER quality control	Vesicular.transport	0	0	0	0	2	0	0	0	0	5	0	1	0.5	0	2	no	1	0	1
Tb927.10.13290	ethanolamine phosphotransferase (EPT)	GPI.anchors	0	0	0	0	0	0	0	0	0	2	0	1	0	0	1	no	0	0	1
Tb927.7.6460	FG-GAP repeat protein, putative,intergrin alpha chain protein, putative	Cytoskeleton	0.5	0	0	0	0	0	0	2	0	4	0	1	0	0.5	1.7	no	0	1	1
Tb927.11.16110	FG-GAP repeat protein, putative,intergrin alpha chain protein, putative	Cytoskeleton	0	0	0	0	0	0	0	0	0	3	0	1	0	0	1.3	no	0	0	1
Tb927.8.4050	flagellar membrane protein that interacts with FLA1, similar to FLA3	Cytoskeleton	0	0	0	0	0	0	0	0	0	3	0	1	0	0	1.3	no	0	0	1
Tb927.3.5490	flagellar transport protein, putative (PIFTB2)	Cytoskeleton	0	0	0	0	0	0	0	0	0	2	0	1	0	0	1	no	0	0	1
Tb927.10.5620	fructose-bisphosphate aldolase, glycosomal (ALD)	Glucose.glycerol	0	0	0	0	0	0	0	0	0	14	0	1	0	0	5	Yes	0	0	1
Tb927.5.3800	glutamine hydrolysing (not ammonia-dependent) carbomoyl phosphate synthase, putative	Amino.acids	0.2	0	0	1	0	0	0	1	0	9	0	1	0.3	0.3	3.3	Yes	0	0	1
Tb927.1.1130	glycerol-3-phosphate dehydrogenase (FAD-dependent), in TAO complex	Glucose.glycerol	0	0	0	0	0	0	0	0	0	2	0	1	0	0	1	no	0	0	1
Tb927.8.3530	glycerol-3-phosphate dehydrogenase [NAD ], glycosomal	Glucose.glycerol	1	2	0	8	3	3	0	10	4	6	0	1	3.3	4.3	2.3	Yes	3	3	1
Tb927.10.15410	glycosomal malate dehydrogenase (gMDH)	Glucose.glycerol	0.8	0	0	4	0	0	0	4	2	7	0	1	1	1.5	2.7	Yes	1	2	1
Tb927.2.4210	glycosomal phosphoenolpyruvate carboxykinase (PEPCK)	Glucose.glycerol	0	0	0	0	0	0	0	0	0	5	0	1	0	0	2	Yes	0	0	1
Tb927.11.3130	glycosomal transporter (GAT2)	Glycosome	0.5	0	0	0	0	2	0	0	0	3	0	1	0	0.5	1.3	no	0	1	1
Tb927.11.1070	glycosomal transporter (GAT3)	Glycosome	0	0	0	0	0	0	0	0	0	6	0	1	0	0	2.3	no	0	0	1
Tb927.11.15760	GPI transamidase subunit Tta1 (TTA1)	GPI.anchors	0.5	0	0	0	2	3	0	0	0	3	0	1	0.5	0.8	1.3	Yes	1	1	1
Tb927.10.13860	GPI-anchor transamidase subunit 8 (GPI8)	GPI.anchors	0	0	0	0	0	0	0	0	0	3	0	1	0	0	1.3	Yes	0	0	1
Tb927.2.5060	GTP binding protein, putative	Enzyme	0.4	0	0	4	0	0	0	3	0	2	0	1	1	0.8	1	Yes	1	1	1
Tb927.9.9150	GTP-binding protein, putative	ZUnknown	0	0	0	0	0	0	0	0	0	3	0	1	0	0	1.3	no	0	0	1
Tb927.5.2080	guanosine monophosphate reductase, putative	Nucleotides	0	0	0	0	0	0	0	0	0	6	0	1	0	0	2.3	Yes	0	0	1
Tb927.10.6810	guanylate kinase, putative	Nucleotides	0.3	0	0	0	2	0	0	0	2	3	0	1	0.5	0.5	1.3	no	1	1	1
Tb927.7.2570	guide RNA associated protein, GAP2	Mito.RNA	0	0	0	0	0	0	0	0	0	5	0	1	0	0	2	Yes	0	0	1
Tb927.7.2070	heat shock protein DNAJ, putative	Chaperone	0	0	0	0	0	0	0	0	0	2	0	1	0	0	1	no	0	0	1
Tb927.5.1520	heat shock protein HslU1, in mitochondrion	Chaperone	0.8	1	0	5	2	4	0	6	0	7	0	1	2	2.5	2.7	no	2	2	1
Tb927.10.12710	heat shock protein, HSP110	Chaperone	0.5	0	0	2	0	0	0	3	0	4	0	1	0.5	0.8	1.7	Yes	1	1	1
Tb927.10.2020	hexokinase (HK2)	Glucose.glycerol	0	0	0	0	0	0	0	0	0	2	0	1	0	0	1	no	0	0	1
Tb927.3.5340	Hsc70-interacting protein (Hip), putative	Chaperone	0.7	0	0	3	0	0	0	2	3	7	0	1	0.8	1.3	2.7	no	1	2	1
Tb927.9.4500	HSP70, endoplasmatic reticulum, HSP70.a	Chaperone	0	0	0	0	0	0	0	0	0	8	0	1	0	0	3	Yes	0	0	1
Tb927.11.9570	hypothetical conserved	Mito.pathway	1	0	0	0	0	2	0	2	0	3	0	1	0	1	1.3	no	0	2	1
Tb927.10.2730	hypothetical protein, conserved	ZUnknown	0.7	0	2	12	3	2	2	8	2	2	0	1	4.3	3.5	1	no	3	4	1
Tb927.7.6260	hypothetical protein, conserved	ZUnknown	0.8	5	5	5	7	8	3	7	2	8	0	1	5.5	5	3	no	4	4	1
Tb927.11.13470	hypothetical protein, conserved	ZUnknown	0.9	2	0	2	3	2	0	5	3	6	0	1	1.8	2.5	2.3	no	3	3	1
Tb927.2.4090	hypothetical protein, conserved	ZUnknown	0.9	0	0	0	3	2	0	2	2	5	0	1	0.8	1.5	2	no	1	3	1
Tb927.3.640	hypothetical protein, conserved	ZUnknown	0.8	2	2	3	0	3	2	4	0	4	0	1	1.8	2.3	1.7	no	3	3	1
Tb927.10.10160	hypothetical protein, conserved	Mito.pathway	0.7	1	1	3	2	1	1	4	2	2	0	1	1.8	2	1	no	2	2	1
Tb927.11.8060	hypothetical protein, conserved	ZUnknown	0.6	0	0	0	3	0	0	2	2	11	0	1	0.8	1	4	no	1	2	1
Tb927.6.5070	hypothetical protein, conserved	ZUnknown	1.3	1	0	4	3	5	0	10	0	5	0	1	2	3.8	2	Yes	2	2	1
Tb927.10.9810	hypothetical protein, conserved	Mito.pathway	0.8	0	0	0	0	0	0	3	0	5	0	1	0	0.8	2	no	0	1	1
Tb927.2.2210	hypothetical protein, conserved	Mito.pathway	0.5	0	0	0	0	2	0	0	0	3	0	1	0	0.5	1.3	no	0	1	1
Tb927.7.2410	hypothetical protein, conserved	Mito.pathway	0.8	0	0	0	0	0	0	3	0	7	0	1	0	0.8	2.7	no	0	1	1
Tb927.10.14510	hypothetical protein, conserved	ZUnknown	0.5	0	0	0	0	2	0	0	0	5	0	1	0	0.5	2	no	0	1	1
Tb927.10.4060	hypothetical protein, conserved	ZUnknown	0.5	0	0	2	0	0	0	3	0	4	0	1	0.5	0.8	1.7	no	1	1	1
Tb927.10.5810	hypothetical protein, conserved	ZUnknown	0.2	0	4	0	2	0	0	0	2	2	0	1	1.5	0.5	1	Yes	2	1	1
Tb927.10.8660	hypothetical protein, conserved	ZUnknown	0.3	0	0	0	2	0	0	0	2	6	0	1	0.5	0.5	2.3	no	1	1	1
Tb927.11.720	hypothetical protein, conserved	ZUnknown	0.5	0	0	2	0	0	0	3	0	3	0	1	0.5	0.8	1.3	Yes	1	1	1
Tb927.11.7520	hypothetical protein, conserved	ZUnknown	0.5	0	0	2	0	0	0	3	0	3	0	1	0.5	0.8	1.3	no	1	1	1
Tb927.5.780	hypothetical protein, conserved	ZUnknown	0.4	0	0	0	3	0	0	3	0	3	0	1	0.8	0.8	1.3	no	1	1	1
Tb927.6.1920	hypothetical protein, conserved	ZUnknown	0.3	0	0	2	0	0	0	2	0	8	0	1	0.5	0.5	3	no	1	1	1
Tb927.7.1290	hypothetical protein, conserved	ZUnknown	0.5	0	0	0	0	2	0	0	0	3	0	1	0	0.5	1.3	no	0	1	1
Tb927.7.3030	hypothetical protein, conserved	ZUnknown	0.3	2	0	0	0	2	0	0	0	2	0	1	0.5	0.5	1	no	1	1	1
Tb927.7.3040	hypothetical protein, conserved	ZUnknown	0.5	0	0	4	0	0	0	4	0	5	0	1	1	1	2	no	1	1	1
Tb927.9.2590	hypothetical protein, conserved	ZUnknown	0.5	0	0	0	0	0	2	0	0	15	0	1	0	0.5	5.3	no	0	1	1
Tb927.10.14860	hypothetical protein, conserved	Mito.pathway	0	0	0	0	0	0	0	0	0	4	0	1	0	0	1.7	no	0	0	1
Tb927.10.1660	hypothetical protein, conserved	Mito.pathway	0	0	0	0	0	0	0	0	0	2	0	1	0	0	1	no	0	0	1
Tb927.10.430	hypothetical protein, conserved	Mito.pathway	0	0	0	0	0	0	0	0	0	2	0	1	0	0	1	no	0	0	1
Tb927.10.5400	hypothetical protein, conserved	Mito.pathway	0	0	0	0	0	0	0	0	0	6	0	1	0	0	2.3	no	0	0	1
Tb927.10.760	hypothetical protein, conserved	Mito.pathway	0	0	0	0	0	0	0	0	0	2	0	1	0	0	1	no	0	0	1
Tb927.10.770	hypothetical protein, conserved	Mito.pathway	0	0	0	0	0	0	0	0	0	6	0	1	0	0	2.3	no	0	0	1
Tb927.10.8730	hypothetical protein, conserved	Mito.pathway	0	0	0	0	0	0	0	0	0	3	0	1	0	0	1.3	no	0	0	1
Tb927.11.14700	hypothetical protein, conserved	Mito.pathway	0	0	0	0	0	0	0	0	0	6	0	1	0	0	2.3	no	0	0	1
Tb927.11.3940	hypothetical protein, conserved	Mito.pathway	0	0	0	0	0	0	0	0	0	2	0	1	0	0	1	no	0	0	1
Tb927.11.4680	hypothetical protein, conserved	Mito.pathway	0	0	0	0	0	0	0	0	0	2	0	1	0	0	1	no	0	0	1
Tb927.11.4850	hypothetical protein, conserved	Mito.pathway	0	0	0	0	0	0	0	0	0	2	0	1	0	0	1	no	0	0	1
Tb927.2.2940	hypothetical protein, conserved	Mito.pathway	0	0	0	0	0	0	0	0	0	2	0	1	0	0	1	Yes	0	0	1
Tb927.2.5930	hypothetical protein, conserved	Mito.pathway	0	0	0	0	0	0	0	0	0	3	0	1	0	0	1.3	no	0	0	1
Tb927.3.2080	hypothetical protein, conserved	Mito.pathway	0	0	0	0	0	0	0	0	0	2	0	1	0	0	1	no	0	0	1
Tb927.3.750	hypothetical protein, conserved	Mito.pathway	0	0	0	0	0	0	0	0	0	6	0	1	0	0	2.3	no	0	0	1
Tb927.4.330	hypothetical protein, conserved	Mito.pathway	0	0	0	0	2	0	0	0	0	4	0	1	0.5	0	1.7	no	1	0	1
Tb927.5.1130	hypothetical protein, conserved	Mito.pathway	0	0	0	0	0	0	0	0	0	3	0	1	0	0	1.3	no	0	0	1
Tb927.5.2150	hypothetical protein, conserved	Mito.pathway	0	0	0	0	0	0	0	0	0	2	0	1	0	0	1	no	0	0	1
Tb927.6.4070	hypothetical protein, conserved	Mito.pathway	0	0	0	0	0	0	0	0	0	3	0	1	0	0	1.3	no	0	0	1
Tb927.8.7040	hypothetical protein, conserved	Mito.pathway	0	0	0	0	0	0	0	0	0	4	0	1	0	0	1.7	no	0	0	1
Tb927.9.13580	hypothetical protein, conserved	Mito.pathway	0	0	0	0	0	0	0	0	0	3	0	1	0	0	1.3	no	0	0	1
Tb927.1.3450	hypothetical protein, conserved	ZUnknown	0	0	0	0	0	0	0	0	0	2	0	1	0	0	1	no	0	0	1
Tb927.10.11340	hypothetical protein, conserved	ZUnknown	0	0	0	0	0	0	0	0	0	2	0	1	0	0	1	no	0	0	1
Tb927.10.13250	hypothetical protein, conserved	ZUnknown	0	0	0	0	0	0	0	0	0	11	0	1	0	0	4	no	0	0	1
Tb927.10.13710	hypothetical protein, conserved	ZUnknown	0	0	0	2	0	0	0	0	0	2	0	1	0.5	0	1	no	1	0	1
Tb927.10.13990	hypothetical protein, conserved	ZUnknown	0	0	0	0	0	0	0	0	0	3	0	1	0	0	1.3	no	0	0	1
Tb927.10.15330	hypothetical protein, conserved	ZUnknown	0	0	0	0	0	0	0	0	0	3	0	1	0	0	1.3	no	0	0	1
Tb927.10.15430	hypothetical protein, conserved	ZUnknown	0	0	0	0	0	0	0	0	0	4	0	1	0	0	1.7	no	0	0	1
Tb927.10.15680	hypothetical protein, conserved	ZUnknown	0	0	0	0	0	0	0	0	0	6	0	1	0	0	2.3	no	0	0	1
Tb927.10.3330	hypothetical protein, conserved	ZUnknown	0	0	0	0	0	0	0	0	0	2	0	1	0	0	1	no	0	0	1
Tb927.10.4760	hypothetical protein, conserved	ZUnknown	0	0	0	0	0	0	0	0	0	4	0	1	0	0	1.7	no	0	0	1
Tb927.10.9200	hypothetical protein, conserved	ZUnknown	0	0	0	0	0	0	0	0	0	2	0	1	0	0	1	no	0	0	1
Tb927.11.13270	hypothetical protein, conserved	ZUnknown	0	0	0	0	0	0	0	0	0	2	0	1	0	0	1	no	0	0	1
Tb927.11.16670	hypothetical protein, conserved	ZUnknown	0	0	0	0	0	0	0	0	0	4	0	1	0	0	1.7	no	0	0	1
Tb927.11.3860	hypothetical protein, conserved	ZUnknown	0	0	0	0	0	0	0	0	0	4	0	1	0	0	1.7	no	0	0	1
Tb927.11.4180	hypothetical protein, conserved	ZUnknown	0	0	0	0	0	0	0	0	0	2	0	1	0	0	1	no	0	0	1
Tb927.11.4280	hypothetical protein, conserved	ZUnknown	0	0	0	0	0	0	0	0	0	6	0	1	0	0	2.3	no	0	0	1
Tb927.11.5110	hypothetical protein, conserved	ZUnknown	0	0	0	0	0	0	0	0	0	4	0	1	0	0	1.7	no	0	0	1
Tb927.11.5420	hypothetical protein, conserved	ZUnknown	0	0	0	0	0	0	0	0	0	2	0	1	0	0	1	no	0	0	1
Tb927.11.8320	hypothetical protein, conserved	ZUnknown	0	0	0	0	0	0	0	0	0	2	0	1	0	0	1	no	0	0	1
Tb927.11.9820	hypothetical protein, conserved	ZUnknown	0	0	0	0	0	0	0	0	0	3	0	1	0	0	1.3	no	0	0	1
Tb927.2.3990	hypothetical protein, conserved	ZUnknown	0	0	0	0	0	0	0	0	0	7	0	1	0	0	2.7	no	0	0	1
Tb927.2.5810	hypothetical protein, conserved	ZUnknown	0	0	0	0	0	0	0	0	0	2	0	1	0	0	1	no	0	0	1
Tb927.3.3820	hypothetical protein, conserved	ZUnknown	0	0	0	0	0	0	0	0	0	2	0	1	0	0	1	no	0	0	1
Tb927.3.3950	hypothetical protein, conserved	ZUnknown	0	0	0	0	0	0	0	0	0	3	0	1	0	0	1.3	no	0	0	1
Tb927.3.4040	hypothetical protein, conserved	ZUnknown	0	0	0	0	0	0	0	0	0	2	0	1	0	0	1	no	0	0	1
Tb927.3.4120	hypothetical protein, conserved	ZUnknown	0	0	0	0	0	0	0	0	0	2	0	1	0	0	1	no	0	0	1
Tb927.4.1600	hypothetical protein, conserved	ZUnknown	0	0	0	0	0	0	0	0	0	2	0	1	0	0	1	no	0	0	1
Tb927.4.1970	hypothetical protein, conserved	ZUnknown	0	0	0	0	0	0	0	0	0	2	0	1	0	0	1	no	0	0	1
Tb927.4.2280	hypothetical protein, conserved	ZUnknown	0	0	0	0	0	0	0	0	0	2	0	1	0	0	1	no	0	0	1
Tb927.4.2600	hypothetical protein, conserved	ZUnknown	0	0	0	0	0	0	0	0	0	2	0	1	0	0	1	no	0	0	1
Tb927.4.2760	hypothetical protein, conserved	ZUnknown	0	0	0	0	0	0	0	0	0	3	0	1	0	0	1.3	no	0	0	1
Tb927.4.2890	hypothetical protein, conserved	ZUnknown	0	0	0	0	0	0	0	0	0	5	0	1	0	0	2	no	0	0	1
Tb927.4.4350	hypothetical protein, conserved	ZUnknown	0	0	0	0	0	0	0	0	0	6	0	1	0	0	2.3	no	0	0	1
Tb927.4.730	hypothetical protein, conserved	ZUnknown	0	0	0	0	0	0	0	0	0	5	0	1	0	0	2	no	0	0	1
Tb927.5.1930	hypothetical protein, conserved	ZUnknown	0	0	0	0	0	0	0	0	0	3	0	1	0	0	1.3	no	0	0	1
Tb927.5.3020	hypothetical protein, conserved	ZUnknown	0	0	0	0	0	0	0	0	0	2	0	1	0	0	1	no	0	0	1
Tb927.5.770	hypothetical protein, conserved	ZUnknown	0	0	0	0	0	0	0	0	0	3	0	1	0	0	1.3	no	0	0	1
Tb927.6.2560	hypothetical protein, conserved	ZUnknown	0	0	0	0	0	0	0	0	0	3	0	1	0	0	1.3	no	0	0	1
Tb927.6.2930	hypothetical protein, conserved	ZUnknown	0	0	0	0	0	0	0	0	0	2	0	1	0	0	1	no	0	0	1
Tb927.6.3720	hypothetical protein, conserved	ZUnknown	0	0	0	0	0	0	0	0	0	3	0	1	0	0	1.3	no	0	0	1
Tb927.6.5000	hypothetical protein, conserved	ZUnknown	0	0	0	0	2	0	0	0	0	5	0	1	0.5	0	2	no	1	0	1
Tb927.6.580	hypothetical protein, conserved	ZUnknown	0	0	0	0	0	0	0	0	0	2	0	1	0	0	1	no	0	0	1
Tb927.7.1220	hypothetical protein, conserved	ZUnknown	0	0	0	0	0	0	0	0	0	4	0	1	0	0	1.7	no	0	0	1
Tb927.7.2980	hypothetical protein, conserved	ZUnknown	0	0	0	0	0	0	0	0	0	4	0	1	0	0	1.7	no	0	0	1
Tb927.7.5130	hypothetical protein, conserved	ZUnknown	0	0	0	0	0	0	0	0	0	2	0	1	0	0	1	no	0	0	1
Tb927.7.5250	hypothetical protein, conserved	ZUnknown	0	0	0	0	0	0	0	0	0	2	0	1	0	0	1	no	0	0	1
Tb927.7.5320	hypothetical protein, conserved	ZUnknown	0	0	0	0	0	0	0	0	0	2	0	1	0	0	1	no	0	0	1
Tb927.7.5710	hypothetical protein, conserved	ZUnknown	0	0	0	0	0	0	0	0	0	2	0	1	0	0	1	no	0	0	1
Tb927.8.3810	hypothetical protein, conserved	ZUnknown	0	0	0	0	0	0	0	0	0	4	0	1	0	0	1.7	no	0	0	1
Tb927.8.4150	hypothetical protein, conserved	ZUnknown	0	0	0	0	0	0	0	0	0	2	0	1	0	0	1	no	0	0	1
Tb927.8.4940	hypothetical protein, conserved	ZUnknown	0	0	0	0	0	0	0	0	0	4	0	1	0	0	1.7	no	0	0	1
Tb927.8.5760	hypothetical protein, conserved	ZUnknown	0	0	0	0	0	0	0	0	0	11	0	1	0	0	4	no	0	0	1
Tb927.8.6050	hypothetical protein, conserved	ZUnknown	0	0	0	0	0	0	0	0	0	4	0	1	0	0	1.7	no	0	0	1
Tb927.8.8120	hypothetical protein, conserved	ZUnknown	0	0	0	0	0	0	0	0	0	4	0	1	0	0	1.7	no	0	0	1
Tb927.9.10450	hypothetical protein, conserved	ZUnknown	0	0	0	0	0	0	0	0	0	3	0	1	0	0	1.3	no	0	0	1
Tb927.9.11540	hypothetical protein, conserved	ZUnknown	0	0	0	0	0	0	0	0	0	3	0	1	0	0	1.3	no	0	0	1
Tb927.9.12710	hypothetical protein, conserved	ZUnknown	0	0	0	0	0	0	0	0	0	2	0	1	0	0	1	no	0	0	1
Tb927.9.15000	hypothetical protein, conserved	ZUnknown	0	0	0	0	0	0	0	0	0	3	0	1	0	0	1.3	no	0	0	1
Tb927.9.15290	hypothetical protein, conserved	ZUnknown	0	0	0	0	0	0	0	0	0	7	0	1	0	0	2.7	no	0	0	1
Tb927.9.2560	hypothetical protein, conserved	ZUnknown	0	0	0	0	0	0	0	0	0	2	0	1	0	0	1	no	0	0	1
Tb927.9.3620	hypothetical protein, conserved	ZUnknown	0	0	0	0	0	0	0	0	0	2	0	1	0	0	1	no	0	0	1
Tb927.9.7800	hypothetical protein, conserved	ZUnknown	0	0	0	0	0	0	0	0	0	4	0	1	0	0	1.7	no	0	0	1
Tb927.9.9710	hypothetical protein, conserved	ZUnknown	0	0	0	0	0	0	0	0	0	2	0	1	0	0	1	no	0	0	1
Tb927.10.7230	hypothetical protein, conserved, 7 nucleoside diphostate kinase domains	Enzyme	0	0	0	0	0	0	0	0	0	2	0	1	0	0	1	no	0	0	1
Tb927.11.14330	hypothetical protein, conserved, ARM repeat, Zn binding, HECT E3 ligase	Ubiquitin.proteasome	0	0	0	0	0	0	0	0	0	2	0	1	0	0	1	no	0	0	1
Tb927.9.7110	hypothetical protein, conserved, best match to human NP_065767 GRAM domain protein (membrane association)	ZUnknown	0.5	0	0	0	0	0	0	0	2	4	0	1	0	0.5	1.7	Yes	0	1	1
Tb927.8.6360	hypothetical protein, conserved, ConA like and SPRY domain	ZUnknown	0	0	0	0	0	0	0	0	0	3	0	1	0	0	1.3	no	0	0	1
Tb927.8.1500	hypothetical protein, conserved, copurifies with MKT1	ZUnknown	0.4	0	0	6	0	0	0	4	0	6	0	1	1.5	1	2.3	Yes	1	1	1
Tb927.4.2240	hypothetical protein, conserved, D-aminoacid aminotransferase domain, used for synthesis of D-glutamic acid and D-alanine	Enzyme	0	0	0	2	0	0	0	0	0	2	0	1	0.5	0	1	no	1	0	1
Tb927.3.3260	hypothetical protein, conserved, kinetoplastid-specific, poly(E) repeats	ZUnknown	0	0	0	0	0	0	0	0	0	2	0	1	0	0	1	no	0	0	1
Tb927.5.3190	hypothetical protein, conserved, low homologies, no domains	ZUnknown	0	0	0	0	0	0	0	0	0	3	0	1	0	0	1.3	Yes	0	0	1
Tb927.11.4330	hypothetical protein, conserved, no clear yeast or human matches	Mito.pathway	0	0	0	0	0	0	0	0	0	2	0	1	0	0	1	no	0	0	1
Tb927.8.1290	hypothetical protein, conserved, no domains, copurifies with ZC3H32	ZUnknown	0	0	0	0	0	0	0	0	0	3	0	1	0	0	1.3	no	0	0	1
Tb927.2.2230	hypothetical protein, conserved, no domains, Kineto-specific	ZUnknown	0	0	0	0	0	0	0	0	0	2	0	1	0	0	1	Yes	0	0	1
Tb927.4.4570	hypothetical protein, conserved, no domains, no yeast or human match	ZUnknown	0	0	0	0	0	0	0	0	0	3	0	1	0	0	1.3	no	0	0	1
Tb927.7.2160	hypothetical protein, conserved, no domains, no yeast or human match	ZUnknown	0	0	0	0	2	0	0	0	0	3	0	1	0.5	0	1.3	no	1	0	1
Tb927.11.15870	hypothetical protein, conserved, no human or yeast homologue	ZUnknown	0	0	0	0	0	0	0	0	0	3	0	1	0	0	1.3	no	0	0	1
Tb927.9.9550	hypothetical protein, conserved, no yeast or human match	ZUnknown	0.3	0	0	0	4	0	0	0	2	5	0	1	1	0.5	2	Yes	1	1	1
Tb927.6.1990	hypothetical protein, conserved, no yeast or human match	ZUnknown	0	0	0	0	0	0	0	0	0	3	0	1	0	0	1.3	no	0	0	1
Tb927.8.5370	hypothetical protein, conserved, no yeast or human match	ZUnknown	0	0	0	0	0	0	0	0	0	2	0	1	0	0	1	no	0	0	1
Tb927.11.14190	hypothetical protein, conserved, Nuclease and TUDOR domains	ZUnknown	0.5	0	0	0	0	0	0	2	0	3	0	1	0	0.5	1.3	Yes	0	1	1
Tb927.11.4320	hypothetical protein, conserved, PF02622 DUF179	Mito.pathway	0.5	0	0	0	2	0	0	3	0	21	0	1	0.5	0.8	7.3	no	1	1	1
Tb927.10.14150	hypothetical protein, conserved, related to yeast BFR1, component pf polysomal mRNP. Weak chromosomal segregation ATPase domain. loc in ER of Sc. Interacts RF1, AP3	Vesicular.transport	0	0	0	0	0	0	0	0	0	9	0	1	0	0	3.3	Yes	0	0	1
Tb927.3.3850	hypothetical protein, conserved, Sec23-binding domain of Sec16, matsche yeast proline-rich domain proteins associated with actin organisation	Vesicular.transport	0	0	0	0	0	0	0	0	0	4	0	1	0	0	1.7	no	0	0	1
Tb927.2.5760	hypothetical protein, conserved, small unknown domain, SET domain	ZUnknown	0	0	0	0	0	0	0	0	0	4	0	1	0	0	1.7	no	0	0	1
Tb927.3.3030	hypothetical protein, conserved, START (lipid-binding) domain, homologue of human NP_006636.2, probable role in phosphlipid transfer across membranes	Lipids	0.5	4	4	3	2	2	2	3	2	8	0	1	3.3	2.3	3	no	4	4	1
Tb927.11.6390	hypothetical protein, conserved, START domain, possible phoshatidylcholine transfer protein	Lipids	0.3	0	0	0	7	0	0	0	3	5	0	1	1.8	0.8	2	no	1	1	1
Tb927.10.1860	hypothetical protein, conserved, tryp specific	ZUnknown	0	0	0	0	0	0	0	0	0	5	0	1	0	0	2	no	0	0	1
Tb927.3.1010	hypothetical protein, conserved, Trypanosoma-specific	ZUnknown	2.5	0	0	0	0	8	0	2	0	6	0	1	0	2.5	2.3	Yes	0	2	1
Tb927.10.12930	hypothetical protein, conservedn no domains or good BLASTp hits	ZUnknown	0	0	0	0	0	0	0	0	0	2	0	1	0	0	1	no	0	0	1
Tb927.11.10140	hypothetical protein, possible component of cytochorome oxidase complex	Mito.e.transport	0.5	0	0	0	4	2	0	2	0	4	0	1	1	1	1.7	no	1	2	1
Tb927.3.1940	hypothetical protein, possible component of cytochorome oxidase complex	Mito.e.transport	1.3	0	0	0	0	3	0	2	0	3	0	1	0	1.3	1.3	no	0	2	1
Tb927.10.5220	hypothetical protein, possible component of cytochorome oxidase complex	Mito.e.transport	0	0	0	0	0	0	0	0	0	3	0	1	0	0	1.3	no	0	0	1
Tb927.9.10520	hypothetical protein, possible component of cytochorome oxidase complex	Mito.e.transport	0	0	0	0	0	0	0	0	0	5	0	1	0	0	2	no	0	0	1
Tb927.2.5270	IAD-3 inner arm dynein heavy chain	Cytoskeleton	0	0	0	0	0	0	0	0	0	2	0	1	0	0	1	no	0	0	1
Tb927.2.3780	IF2 translation initiation factor IF-2, putative	Translation	0.4	0	0	4	0	0	0	3	0	2	0	1	1	0.8	1	Yes	1	1	1
Tb927.7.3980	immunodominant antigen, putative,tc40 antigen-like	ZUnknown	0.5	0	0	0	0	0	0	2	0	5	0	1	0	0.5	2	no	0	1	1
Tb927.10.11310	intraflagellar transport protein IFT55/IFT57	Cytoskeleton	0	0	0	0	0	0	0	0	0	2	0	1	0	0	1	Yes	0	0	1
Tb927.7.3370	intraflagellar transport protein IFT74	Cytoskeleton	0	0	0	0	0	0	0	0	0	3	0	1	0	0	1.3	Yes	0	0	1
Tb927.8.2770	IP3 inositol trisphosphate receptor.	Signalling	0	0	0	0	0	0	0	0	0	7	0	1	0	0	2.7	no	0	0	1
Tb927.8.3690	isocitrate dehydrogenase [NADP], mitochondrial precursor, putative (IDH)	Citric.acid.cycle	0	0	0	2	0	0	0	0	0	5	0	1	0.5	0	2	no	1	0	1
Tb927.5.4380	kinetoplastid-specific phospho-protein phosphatase, putative	Protein.phosphatase	0.4	1	0	2	0	0	0	3	0	3	0	1	0.8	0.8	1.3	no	1	1	1
Tb927.11.1030	KKT7 Kinetochore protein	Cell.cycle	0	0	0	0	0	0	0	0	0	3	0	1	0	0	1.3	no	0	0	1
Tb927.4.5110	KKT8 Kinetochore protein	Cell.cycle	0.5	0	0	0	0	0	0	2	0	2	0	1	0	0.5	1	no	0	1	1
Tb927.8.1150	KKT9 Kinetochore protein	Cell.cycle	1	0	0	3	0	2	0	5	0	3	0	1	0.8	1.8	1.3	no	1	2	1
Tb927.6.2790	L-threonine 3-dehydrogenase, putative	Mito.pathway	0.9	6	6	14	4	6	2	14	10	6	0	1	7.5	8	2.3	Yes	4	4	1
Tb927.1.5030	leucine-rich repeat protein (LRRP)	LRRP	0	0	0	0	0	0	0	0	0	4	0	1	0	0	1.7	no	0	0	1
Tb927.3.3580	lipophosphoglycan biosynthetic protein, putative (LPG3)=GRP94 ER chaperone	Glycans	0.5	0	0	0	0	0	0	2	0	9	0	1	0	0.5	3.3	Yes	0	1	1
Tb927.10.510	LOK1=POMP19 Mitochondrial membrane formation	Mito.membrane	0.7	2	2	2	2	6	2	0	0	5	0	1	2	2	2	no	4	2	1
Tb927.11.4490	long-chain-fatty-acid-CoA ligase, putative,acyl-CoA synthetase, putative,fatty acid thiokinase (long chain), putative	Lipids	0	0	0	0	0	0	0	0	0	3	0	1	0	0	1.3	no	0	0	1
Tb927.8.6390	lysophospholipase, putative,alpha/beta hydrolase, putative (TbLysoPLA)	Lipids	1.3	0	0	0	2	0	0	5	3	2	0	1	0.5	2	1	no	1	2	1
Tb927.11.5450	malic enzyme	Mito.pathway	0.4	0	0	3	2	0	0	4	0	7	0	1	1.3	1	2.7	Yes	2	1	1
Tb927.8.2910	mannosyl-oligosaccharide 1,2-alpha-mannosidase IB, ER quality control	Glycans	0	0	0	0	0	0	0	0	0	2	0	1	0	0	1	no	0	0	1
Tb927.8.3770	MAPK protein kinase	Protein.kinase	0	0	0	0	0	0	0	0	0	3	0	1	0	0	1.3	Yes	0	0	1
Tb927.11.11740	membrane-bound acid phosphatase, putative	Phosphatase	0	0	0	0	0	0	0	0	0	2	0	1	0	0	1	no	0	0	1
Tb927.10.3080	methionine biosynthetic protein, putative	Protease	0	0	0	0	0	0	0	0	0	2	0	1	0	0	1	no	0	0	1
Tb927.10.1500	methionyl-tRNA synthetase, putative (MetRS)	Translation.tRNA	0	0	0	0	0	0	0	0	0	2	0	1	0	0	1	Yes	0	0	1
Tb927.10.10280	microtubule-associated protein, putative	Cytoskeleton	0	0	0	0	0	0	0	0	0	2	0	1	0	0	1	Yes	0	0	1
Tb927.6.1440	Mitchondrial LSU ribosomal protein	Mito.translation	0.5	3	2	2	0	4	0	2	0	3	0	1	1.8	1.5	1.3	no	3	2	1
Tb927.11.870	Mitchondrial LSU ribosomal protein	Mito.translation	0.3	0	0	0	2	2	0	0	0	2	0	1	0.5	0.5	1	no	1	1	1
Tb927.7.4710	Mitchondrial LSU ribosomal protein	Mito.translation	0.3	2	0	0	0	2	0	0	0	2	0	1	0.5	0.5	1	no	1	1	1
Tb927.11.11630	Mitchondrial LSU ribosomal protein	Mito.translation	0	0	0	0	0	0	0	0	0	2	0	1	0	0	1	no	0	0	1
Tb927.6.4080	Mitchondrial LSU ribosomal protein	Mito.translation	0	0	0	0	0	0	0	0	0	3	0	1	0	0	1.3	no	0	0	1
Tb927.9.3640	Mitchondrial LSU ribosomal protein	Mito.translation	0	0	0	0	0	0	0	0	0	2	0	1	0	0	1	no	0	0	1
Tb927.11.11470	Mitchondrial SSU ribosomal associated KRIPP14 (PPR)	Mito.translation	0	0	0	0	0	0	0	0	0	2	0	1	0	0	1	no	0	0	1
Tb927.8.5280	Mitchondrial SSU ribosomal associated TbMRPS34	Mito.translation	0	0	0	0	0	0	0	0	0	2	0	1	0	0	1	no	0	0	1
Tb927.5.3640	Mitchondrial SSU ribosomal protein	Mito.translation	0.7	2	0	0	0	4	0	0	0	2	0	1	0.5	1	1	no	1	1	1
Tb927.9.5280	Mitchondrial SSU ribosomal protein	Mito.translation	0	0	0	0	0	0	0	0	0	2	0	1	0	0	1	no	0	0	1
Tb927.6.1250	Mitchondrial SSU ribosomal protein S29	Mito.translation	1.3	0	0	0	0	5	0	0	0	2	0	1	0	1.3	1	no	0	1	1
Tb927.4.1660	mitochondrial carrier protein, MCP6	Mito.transport	0	0	0	0	0	0	0	0	0	2	0	1	0	0	1	no	0	0	1
Tb927.10.15710	mitochondrial carrier protein, MCP7	Mito.transport	0	0	0	0	0	0	0	0	0	3	0	1	0	0	1.3	no	0	0	1
Tb927.11.5290	mitochondrial carrier protein, MCP9	Mito.transport	0.3	0	0	0	2	0	0	0	2	6	0	1	0.5	0.5	2.3	no	1	1	1
Tb927.8.3580	mitochondrial chaperone BCS1, putative	Chaperone	0	0	0	0	0	0	0	0	0	3	0	1	0	0	1.3	no	0	0	1
Tb927.10.2560	mitochondrial malate dehydrogenase (mMDH)	Citric.acid.cycle	0.7	2	3	5	2	2	2	5	2	3	0	1	3	2.8	1.3	no	4	4	1
Tb927.9.7830	mitochondrial tRNA import complex, putative	Mito.biogenesis	0	0	0	0	0	0	0	0	0	2	0	1	0	0	1	no	0	0	1
Tb927.6.4770	MKT1	RNA.degradation	0.4	0	0	3	0	0	0	3	0	3	0	1	0.8	0.8	1.3	Yes	1	1	1
Tb927.10.1490	MKT1-like	RNA.processing	1.3	0	0	2	0	0	0	8	0	4	0	1	0.5	2	1.7	no	1	1	1
Tb927.5.1460	Mo/Co carrier or lysine decarboxylase	Enzyme	0.8	0	0	2	3	0	2	2	3	4	0	1	1.3	1.8	1.7	no	2	3	1
Tb927.10.10130	MRB complex component mitochondrial RNA binding complex 1 subunit	Mito.RNA	0	0	0	0	2	0	0	0	0	3	0	1	0.5	0	1.3	no	1	0	1
Tb927.2.3800	mRNA processing protein, putative GAP1 MRB complex protein	Mito.RNA	0	0	0	0	0	0	0	0	0	2	0	1	0	0	1	Yes	0	0	1
Tb927.7.4950	NAD(p)-dependent steroid dehydrogenase-like protein	Sterols	0	0	0	0	0	0	0	0	0	2	0	1	0	0	1	no	0	0	1
Tb927.7.2710	NADH-cytochrome b5 reductase, putative	Mito.e.transport	0	0	0	0	2	0	0	0	0	3	0	1	0.5	0	1.3	no	1	0	1
Tb927.11.3750	NADH-cytochrome b5 reductase, putative (B5R)	Mito.e.transport	0	0	0	0	0	0	0	0	0	2	0	1	0	0	1	no	0	0	1
Tb927.5.930	NADH-dependent fumarate reductase (FRDg)	Citric.acid.cycle	0.3	0	0	4	0	0	0	2	0	14	0	1	1	0.5	5	no	1	1	1
Tb927.10.13620	NADH-ubiquinone oxidoreductase complex I subunit, NDUFA9 subunit, putative	Mito.e.transport	0	0	0	0	0	0	0	0	0	5	0	1	0	0	2	no	0	0	1
Tb927.9.15010	NADH-ubiquinone oxidoreductase complex I subunit, putative	Mito.e.transport	0	0	0	0	0	0	0	0	0	2	0	1	0	0	1	no	0	0	1
Tb927.8.5560	NADH-ubiquinone oxidoreductase complex I subunit, putative	Mito.pathway	0	0	0	0	0	0	0	0	0	3	0	1	0	0	1.3	no	0	0	1
Tb927.10.4130	NADH-ubiquinone oxidoreductase complex I subunit, putative,NDUFA5/B13 subunit, putative	Mito.e.transport	0	0	0	0	2	0	0	0	0	6	0	1	0.5	0	2.3	no	1	0	1
Tb927.10.8720	NOT10	RNA.degradation	0	0	0	0	0	0	0	0	0	3	0	1	0	0	1.3	no	0	0	1
Tb927.7.4290	Nuclear migration protein NudC (animals), 46% identity	Cytoskeleton	1.2	0	0	3	2	4	0	7	0	6	0	1	1.3	2.8	2.3	no	2	2	1
Tb927.8.760	nucleolar RNA-binding protein (Nopp44/46)	rRNA.tRNA.process	0	0	0	0	0	0	0	0	0	2	0	1	0	0	1	no	0	0	1
Tb927.11.2670	Nucleoporin (TbNup59)	Nuclear.transport	0	0	0	0	0	0	0	0	0	2	0	1	0	0	1	no	0	0	1
Tb927.9.5730	nucleosome assembly protein-like protein	Chromatin	0.6	1	0	2	0	2	0	2	0	3	0	1	0.8	1	1.3	no	1	2	1
Tb927.10.15180	nucleosome assembly protein, putative	Chromatin	0.3	0	0	0	3	0	0	0	2	4	0	1	0.8	0.5	1.7	Yes	1	1	1
Tb927.8.3970	oxidoreductase, putative	Enzyme	0.5	0	0	0	0	0	0	2	0	2	0	1	0	0.5	1	no	0	1	1
Tb927.11.13500	paraflagellar rod protein par1	Cytoskeleton	0.3	0	0	3	2	0	0	3	0	7	0	1	1.3	0.8	2.7	Yes	2	1	1
Tb927.8.6660	paraflagellar rod protein PFC1	Cytoskeleton	0.4	1	0	3	3	0	0	4	0	5	0	1	1.8	1	2	Yes	2	1	1
Tb927.8.1720	Phosphatidylglycerophosphate synthase	Lipids	0	0	0	0	0	0	0	0	0	8	0	1	0	0	3	no	0	0	1
Tb927.1.710	phosphoglycerate kinase (PGKB)	Glucose.glycerol	0	0	0	0	0	0	0	0	0	2	0	1	0	0	1	Yes	0	0	1
Tb927.1.4830	Phospholipase A1	Lipids	0.6	0	0	4	2	0	0	3	3	4	0	1	1.5	1.5	1.7	Yes	2	2	1
Tb927.11.9900	phytoene synthase, putative, complex I	Mito.pathway	0	0	0	0	0	0	0	0	0	3	0	1	0	0	1.3	no	0	0	1
Tb927.11.2750	POMP12	Mito.membrane	0	0	0	0	0	0	0	0	0	4	0	1	0	0	1.7	Yes	0	0	1
Tb927.11.12890	POMP17	Pseudogene	0	0	0	0	0	0	0	0	0	3	0	1	0	0	1.3	Yes	0	0	1
Tb927.3.1080	POMP23	Mito.membrane	0	0	0	0	0	0	0	0	0	5	0	1	0	0	2	no	0	0	1
Tb927.3.4640	POMP26	Mito.membrane	0	0	0	0	0	0	0	0	0	2	0	1	0	0	1	no	0	0	1
Tb927.9.2670	POMP3	Mito.membrane	0	0	0	0	0	0	0	0	0	2	0	1	0	0	1	no	0	0	1
Tb927.8.6080	POMP42	Mito.pathway	0.6	2	0	0	2	3	0	0	2	4	0	1	1	1.3	1.7	no	2	2	1
Tb927.10.16170	potassium voltage-gated channel, putative	Ions	0.5	4	0	0	2	5	0	0	0	3	0	1	1.5	1.3	1.3	no	2	1	1
Tb927.11.4160	predicted C2 domain protein	ZUnknown	0	0	0	0	0	0	0	0	0	4	0	1	0	0	1.7	no	0	0	1
Tb927.7.570	prefoldin, putative	Chaperone	0.5	0	0	0	0	0	0	0	2	4	0	1	0	0.5	1.7	no	0	1	1
Tb927.10.10170	PRL1 / Prp46	RNA.processing	0	0	0	0	0	0	0	0	0	2	0	1	0	0	1	no	0	0	1
Tb927.10.3520	protease regulatory ATPase subunit 4, putative (RPT4)	Ubiquitin.proteasome	0	0	0	0	0	0	0	0	0	5	0	1	0	0	2	Yes	0	0	1
Tb927.7.2500	proteasome regulatory ATPase subunit 1 (RPT1)	Ubiquitin.proteasome	0	0	0	0	0	0	0	0	0	3	0	1	0	0	1.3	no	0	0	1
Tb927.6.1090	proteasome regulatory ATPase subunit 3 (RPT3)	Ubiquitin.proteasome	0.5	1	0	3	0	2	0	2	0	5	0	1	1	1	2	Yes	1	2	1
Tb927.8.570	proteasome regulatory non-ATP-ase subunit 10 (RPN10)	Ubiquitin.proteasome	0	0	0	0	0	0	0	0	0	2	0	1	0	0	1	Yes	0	0	1
Tb927.11.2130	proteasome regulatory non-ATP-ase subunit 3 (RPN3)	Ubiquitin.proteasome	0	0	0	3	0	0	0	0	0	4	0	1	0.8	0	1.7	no	1	0	1
Tb927.10.14530	proteasome regulatory non-ATPase subunit 8 RPN8)	Ubiquitin.proteasome	0	0	0	0	0	0	0	0	0	4	0	1	0	0	1.7	Yes	0	0	1
Tb927.10.15720	Proteasome regulatory subunit (RPN9)	Ubiquitin.proteasome	0	0	0	0	0	0	0	0	0	4	0	1	0	0	1.7	no	0	0	1
Tb927.10.2980	Proteasome regulatory subunit, (RPN11)	Ubiquitin.proteasome	0.6	0	0	3	0	0	0	4	0	3	0	1	0.8	1	1.3	yes	1	1	1
Tb927.1.1530	protein kinase, putative	Protein.kinase	0	0	0	0	0	0	0	0	0	2	0	1	0	0	1	no	0	0	1
Tb927.10.5930	protein kinase, putative	Protein.kinase	0	0	0	2	0	0	0	0	0	6	0	1	0.5	0	2.3	Yes	1	0	1
Tb927.11.14270	protein kinase, putative	Protein.kinase	0	0	0	0	0	0	0	0	0	3	0	1	0	0	1.3	no	0	0	1
Tb927.7.3880	protein kinase, putative	Protein.kinase	0	0	0	0	0	0	0	0	0	3	0	1	0	0	1.3	no	0	0	1
Tb927.11.760	protein phosphatase 2C, putative	Protein.phosphatase	0.7	0	0	2	0	0	0	2	2	2	0	1	0.5	1	1	Yes	1	2	1
Tb927.11.14910	protein phosphatase 2C, putative	Protein.phosphatase	0	0	0	0	0	0	0	0	0	5	0	1	0	0	2	no	0	0	1
Tb927.9.11110	PRP8 protein homologue,U5 snRNA-associated splicing factor	RNA.processing	0	0	0	0	0	0	0	0	0	13	0	1	0	0	4.7	no	0	0	1
Tb927.9.6090	PTP1-interacting protein, 39 kDa PIP39	Protein.phosphatase	0	0	0	0	0	0	0	0	0	5	0	1	0	0	2	no	0	0	1
Tb927.10.12660	PUF2	RNA.binding	0.5	2	0	0	0	0	0	3	0	3	0	1	0.5	0.8	1.3	Yes	1	1	1
Tb927.10.2350	pyruvate dehydrogenase complex E3 binding protein, putative	Citric.acid.cycle	0.5	4	4	5	3	3	2	4	0	4	0	1	4	2.3	1.7	no	4	3	1
Tb927.3.1790	pyruvate dehydrogenase E1 beta subunit, putative	Citric.acid.cycle	0.8	12	8	12	12	11	8	12	9	12	0	1	11	10	4.3	Yes	4	4	1
Tb927.11.6280	pyruvate phosphate dikinase (PPDK)	Glucose.glycerol	1.2	0	0	10	0	0	0	17	0	28	0	1	2.5	4.3	9.7	Yes	1	1	1
Tb927.3.4680	RAB GDP dissociation inhibitor alpha, putative	Signalling	0.5	0	0	0	0	0	0	2	0	2	0	1	0	0.5	1	Yes	0	1	1
Tb927.11.3320	ras-like small GTPase, putative (TbGTR)	Signalling	0	0	0	0	0	0	0	0	0	2	0	1	0	0	1	no	0	0	1
Tb927.11.370	repressor activator protein 1 (RAP1)	Chromatin	0.5	0	0	0	0	2	0	0	0	2	0	1	0	0.5	1	no	0	1	1
Tb927.1.90	retrotransposon hot spot protein (RHS, pseudogene), putative	RHS	0	0	0	0	0	0	0	0	0	3	0	1	0	0	1.3	no	0	0	1
Tb927.2.450	retrotransposon hot spot protein 4 (RHS4), putative	RHS	0	0	0	0	0	0	0	0	0	0	1	2	0	0	1	no	0	0	1
Tb927.5.1710	ribonucleoprotein p18, mitochondrial precursor, putative	Mito.RNA	0	0	0	0	0	0	0	0	0	2	0	1	0	0	1	no	0	0	1
Tb927.6.3500	RME8 endosomal trafficking protein, clathrin-associated	Vesicular.transport	0	0	0	0	0	0	0	0	0	11	0	1	0	0	4	no	0	0	1
Tb927.11.13890	RNA ligase asociated with SSU	Mito.pathway	0	0	0	0	0	0	0	0	0	2	0	1	0	0	1	no	0	0	1
Tb927.4.1270	ruvB-like DNA helicase, putative	DNA	0.5	0	0	6	2	2	0	4	0	5	0	1	2	1.5	2	Yes	2	2	1
Tb927.7.6890	S-adenosyl-methionine-dependent methyl transferase, putative	Enzyme	0	0	0	2	0	0	0	0	0	2	0	1	0.5	0	1	Yes	1	0	1
Tb927.8.3380	SDH2N succinate dehydrogenase (complex II) subunit, electron transfer protein	Mito.e.transport	0	0	0	0	2	0	0	0	0	3	0	1	0.5	0	1.3	no	1	0	1
Tb927.8.5640	SDH6 succinate dehydrogenase (complex II) subunit	Mito.e.transport	0.5	2	2	2	2	3	0	3	0	7	0	1	2	1.5	2.7	no	4	2	1
Tb927.6.2490	SDH7 succinate dehydrogenase (complex II) subunit	Mito.e.transport	0	0	0	0	0	0	0	0	0	2	0	1	0	0	1	no	0	0	1
Tb927.9.1780	sec1 family transport protein, putative (SLY1)	Vesicular.transport	0	0	0	0	0	0	0	0	0	11	0	1	0	0	4	no	0	0	1
Tb927.9.10010	Sec63 homologue, chaperone protein DNAj	Vesicular.transport	0	0	0	0	0	0	0	0	0	11	0	1	0	0	4	no	0	0	1
Tb927.2.5800	sedoheptulose-1,7-bisphosphatase (SBPase)	Glucose.glycerol	0	0	0	0	0	0	0	0	0	6	0	1	0	0	2.3	no	0	0	1
Tb927.10.4050	serine palmitoyltransferase, putative	Lipids	0	0	0	0	0	0	0	0	0	4	0	1	0	0	1.7	no	0	0	1
Tb927.10.12240	short-chain dehydrogenase, putative	Enzyme	0.2	0	0	2	3	0	0	0	2	6	0	1	1.3	0.5	2.3	no	2	1	1
Tb927.11.10020	short-chain dehydrogenase, putative	Enzyme	0	0	0	2	0	0	0	0	0	3	0	1	0.5	0	1.3	no	1	0	1
Tb927.9.14070	short-chain dehydrogenase, putative	Enzyme	0	0	0	0	0	0	0	0	0	2	0	1	0	0	1	no	0	0	1
Tb927.5.3220	signal peptidase type I, putative	Vesicular.transport	0	0	0	0	0	0	0	0	0	2	0	1	0	0	1	no	0	0	1
Tb927.11.9890	signal recognition particle receptor alpha subunit, putative	Vesicular.transport	0	0	0	0	0	0	0	0	0	11	0	1	0	0	4	no	0	0	1
Tb927.6.4000	small glutamine-rich tetratricopeptide repeat protein, putative;with=GeneDB:LinJ30_V3.2740;with=GeneDB:LinJ30_V3.2740 (SGT)	ZUnknown	0.6	0	2	9	0	2	2	3	2	2	0	1	2.8	2.3	1	no	2	4	1
Tb927.8.4610	small GTP-binding protein Rab1 (Trab1)	Vesicular.transport	0	0	0	0	0	0	0	0	0	3	0	1	0	0	1.3	no	0	0	1
Tb927.8.4330	small GTP-binding protein Rab11 (RAB11)	Vesicular.transport	0.5	0	0	0	2	0	0	0	3	11	0	1	0.5	0.8	4	Yes	1	1	1
Tb927.8.4770	small GTP-binding protein Rab18 (TbRAB18)	Vesicular.transport	0	0	0	0	0	0	0	0	0	2	0	1	0	0	1	no	0	0	1
Tb927.2.2130	small GTP-binding protein RAB6, putative (25N14.200)	Vesicular.transport	0.9	2	0	8	4	5	0	6	5	7	0	1	3.5	4	2.7	no	3	3	1
Tb927.11.13750	small GTPase, putative,ras-related rab-4 (RAB4)	Vesicular.transport	0	0	0	0	0	0	0	0	0	2	0	1	0	0	1	no	0	0	1
Tb927.11.2110	SNF7 domain protein transport endosome-lysosome	Vesicular.transport	0.1	4	2	2	2	0	0	2	0	4	0	1	2.5	0.5	1.7	Yes	4	1	1
Tb927.11.3270	squalene monooxygenase, putative	Sterols	0	0	0	0	0	0	0	0	0	5	0	1	0	0	2	no	0	0	1
Tb927.8.7120	Squalene synthase	Sterols	0	0	0	0	0	0	0	0	0	2	0	1	0	0	1	no	0	0	1
Tb927.3.2230	succinyl-CoA synthetase alpha subunit, putative	Citric.acid.cycle	0.6	0	3	5	2	2	0	3	4	3	0	1	2.5	2.3	1.3	Yes	3	3	1
Tb927.11.2690	succinyl-coA:3-ketoacid-coenzyme A transferase, mitochondrial precursor, putative	Citric.acid.cycle	0	0	0	0	0	0	0	0	0	4	0	1	0	0	1.7	Yes	0	0	1
Tb927.10.14200	syntaxin 5	Vesicular.transport	0	0	0	0	0	0	0	0	0	4	0	1	0	0	1.7	no	0	0	1
Tb927.9.3820	syntaxin, putative	Vesicular.transport	0	0	0	0	0	0	0	0	0	2	0	1	0	0	1	no	0	0	1
Tb927.10.5640	TbGemin2	RNA.processing	0	0	0	0	0	0	0	0	0	3	0	1	0	0	1.3	no	0	0	1
Tb927.10.8920	TbGRP ras-like small GTPase	Signalling	0	0	0	0	0	0	0	0	0	2	0	1	0	0	1	no	0	0	1
Tb927.7.830	telomerase-associated protein, putative	DNA	0	0	0	0	0	0	0	0	0	2	0	1	0	0	1	no	0	0	1
Tb927.2.4830	TFIIF-stimulated CTD phosphatase, putative	Protein.phosphatase	0	0	0	0	0	0	0	0	0	3	0	1	0	0	1.3	no	0	0	1
Tb927.8.1590	TOM1, HECT ubiquitin-protein ligase involved in mRNA export from nucleus	Ubiquitin.proteasome	0	0	0	0	0	0	0	0	0	21	0	1	0	0	7.3	no	0	0	1
Tb927.1.1930	TOR4 protein kinase = TOR-like 2	Signalling	0	0	0	0	0	0	0	0	0	15	0	1	0	0	5.3	no	0	0	1
Tb927.10.4900	TPR-repeat-containing chaperone protein DNAJ, putative,TPR repeat protein	Chaperone	0	0	0	0	0	0	0	0	0	2	0	1	0	0	1	no	0	0	1
Tb927.2.5280	trans-sialidase, putative (30J2.90)	Membrane.protein	0	0	0	0	0	0	0	0	0	0	1	2	0	0	1	no	0	0	1
Tb927.1.860	transmembrane protein, putative	ZUnknown	0.7	4	5	5	3	6	3	6	0	8	0	1	4.3	3.8	3	no	4	3	1
Tb927.11.5520	triosephosphate isomerase (TIM)	Glucose.glycerol	0	0	0	0	0	0	0	0	0	3	0	1	0	0	1.3	Yes	0	0	1
Tb927.6.3510	tRNA modification enzyme, putative	rRNA.tRNA.process	0	0	0	0	0	0	0	0	0	3	0	1	0	0	1.3	no	0	0	1
Tb927.10.15650	tRNA pseudouridine synthase A-like protein	Mito.translation	1	0	0	0	0	4	0	0	0	2	0	1	0	1	1	no	0	1	1
Tb927.8.2240	tryptophanyl-tRNA synthetase, putative	Translation.tRNA	0	0	0	0	0	0	0	0	0	2	0	1	0	0	1	no	0	0	1
Tb927.8.6200	tubulin folding cofactor D, putative	Cytoskeleton	0	0	0	0	0	0	0	0	0	2	0	1	0	0	1	no	0	0	1
Tb927.7.7130	TWY1 homologue, tRNA modification	Translation.tRNA	0	0	0	0	0	0	0	0	0	5	0	1	0	0	2	no	0	0	1
Tb927.6.1900	U3/U14 snoRNA-associated small subunit rRNA processing protein, putative	rRNA.tRNA.process	1.1	0	0	3	0	3	0	5	0	6	0	1	0.8	2	2.3	Yes	1	2	1
Tb927.5.2290	U5 splicing factor U5-200K, putative or BRR2 homologue	RNA.processing	0	0	0	0	0	0	0	0	0	7	0	1	0	0	2.7	no	0	0	1
Tb927.11.5140	ubiquitin carboxyl-terminal hydrolase, Clan CA cysteine peptidase, family C12, putative	Ubiquitin.proteasome	0.3	0	0	4	0	0	0	2	0	4	0	1	1	0.5	1.7	no	1	1	1
Tb927.8.7160	UDP-Gal or UDP-GlcNAc-dependent glycosyltransferase pseudogene	Pseudogene	0	1	0	0	0	0	0	0	0	3	0	1	0.3	0	1.3	no	0	0	1
Tb927.4.5300	UDP-Gal or UDP-GlcNAc-dependent glycosyltransferase, putative	Glycans	0	0	0	0	0	0	0	0	0	2	0	1	0	0	1	no	0	0	1
Tb927.7.6440	v-SNARE like protein	Vesicular.transport	0	0	0	0	0	0	0	0	0	2	0	1	0	0	1	no	0	0	1
Tb927.9.14080	vesicle-associated membrane protein, putative	Vesicular.transport	0	0	0	0	0	0	0	0	0	3	0	1	0	0	1.3	no	0	0	1
Tb927.11.1680	vesicular-fusion protein SEC18, putative	Vesicular.transport	0.5	0	0	0	0	2	0	0	0	6	0	1	0	0.5	2.3	no	0	1	1
Tb927.7.4900	XRNA	RNA.degradation	1.3	0	0	19	0	0	0	30	0	26	0	1	4.8	7.5	9	no	1	1	1
Tb927.7.4980	ZC3H23 POMP35	RNA.binding	0	0	0	0	0	0	0	0	0	3	0	1	0	0	1.3	no	0	0	1
Tb927.10.12330	ZC3H34	RNA.binding	0.6	2	2	0	0	5	0	0	0	2	0	1	1	1.3	1	no	2	1	1
Tb927.10.12740	ZC3H35	RNA.binding	0	0	0	0	0	0	0	0	0	2	0	1	0	0	1	no	0	0	1
Tb927.10.14930	ZC3H39	RNA.binding	0.5	0	0	4	0	0	0	4	0	3	0	1	1	1	1.3	no	1	1	1
Tb927.6.3540	zinc-finger protein, conserved	Zinc.finger	0	0	0	0	0	0	0	0	0	2	0	1	0	0	1	no	0	0	1
Tb927.11.9530	14-3-3-I protein	Signalling	0.8	0	0	0	0	0	0	0	3	0	0	1	0	0.8	0.3	no	0	1	0
Tb927.9.6060	2Fe-2S iron-sulfur cluster binding domain containing protein, POMP4	Mito.pathway	0.4	0	0	4	0	0	0	3	0	0	0	1	1	0.8	0.3	no	1	1	0
Tb927.2.5210	3-oxoacyl-ACP reductase, putative	Lipids	0.5	0	0	0	0	0	0	2	0	0	0	1	0	0.5	0.3	no	0	1	0
Tb927.4.1790	60S ribosomal protein L3	Ribosome	0.8	0	0	0	0	3	0	0	0	0	0	1	0	0.8	0.3	Yes	0	1	0
Tb927.1.1700	AATF protein, putative	ZUnknown	1	0	0	0	0	0	0	4	0	0	0	1	0	1	0.3	no	0	1	0
Tb927.8.3310	acetyltransferase, putative	Lipids	0.5	0	0	0	0	0	0	2	0	0	0	1	0	0.5	0.3	no	0	1	0
Tb927.9.3280	acidocalcisomal exopolyphosphatase, putative (3C4.175)	Acidocalcisome	0.7	0	0	2	0	0	0	4	0	0	0	1	0.5	1	0.3	no	1	1	0
Tb927.11.12830	acyl-CoA binding protein, putative	Lipids	0.5	0	0	0	0	0	0	2	0	0	0	1	0	0.5	0.3	no	0	1	0
Tb927.7.1780	Adenine phosphoribosyltransferase, putative	Nucleotides	0.5	0	0	0	0	0	0	0	2	0	0	1	0	0.5	0.3	no	0	1	0
Tb927.1.2400	alpha tubulin	Cytoskeleton	2.8	0	0	31	0	33	29	36	0	0	0	1	7.8	24.5	0.3	no	1	3	0
Tb927.4.1170	ankyrin, putative	Cytoskeleton	0.3	0	0	3	0	0	0	2	0	0	0	1	0.8	0.5	0.3	no	1	1	0
Tb927.11.16160	ATP binding protein-like protein	ZUnknown	0.3	0	0	2	0	0	0	2	0	0	0	1	0.5	0.5	0.3	no	1	1	0
Tb927.10.6630	ATP-dependent DEAD/H RNA helicase similar to DBP1	RNA.helicase	1.1	0	0	9	0	2	0	12	0	0	0	1	2.3	3.5	0.3	Yes	1	2	0
Tb927.10.9780	ATP-dependent DEAD/H RNA helicase, putative Mak5, ribosome biogenesis?	rRNA.tRNA.process	0.5	0	0	0	0	0	0	2	0	0	0	1	0	0.5	0.3	no	0	1	0
Tb927.1.1620	ATP-dependent DEAD/H RNA helicase, putative, no clear yeast homologue	RNA.helicase	1.5	0	0	0	0	0	0	6	0	0	0	1	0	1.5	0.3	no	0	1	0
Tb927.4.410	CAF40	RNA.degradation	1	0	0	5	0	2	0	7	0	0	0	1	1.3	2.3	0.3	no	1	2	0
Tb927.9.7540	calpain-like cysteine peptidase, putative,cysteine peptidase, Clan CA, family C2, putative	Protease	1	0	0	0	0	4	0	0	0	0	0	1	0	1	0.3	no	0	1	0
Tb927.8.8330	calpain, putative,cysteine peptidase, putative	Protease	0	0	0	0	3	0	0	0	0	0	0	1	0.8	0	0.3	Yes	1	0	0
Tb927.11.8990	cation transporter, putative	Ions	1	0	0	0	0	2	0	2	0	0	0	1	0	1	0.3	no	0	2	0
Tb927.7.1500	CFD1 Cytosolic iron-sulphur cluster biogenesis, Thiomodification of cytiosolic tRNAs (NBP 2)	rRNA.tRNA.process	0.3	0	0	2	0	0	0	2	0	0	0	1	0.5	0.5	0.3	no	1	1	0
Tb927.9.8160	chaperone protein DNAj, putative	Chaperone	1	0	0	0	0	2	0	2	0	1	0	1	0	1	0.7	no	0	2	0
Tb927.11.14900	coatomer epsilon subunit, epsilon-COP	Vesicular.transport	0.4	0	0	3	0	0	0	3	0	0	0	1	0.8	0.8	0.3	no	1	1	0
Tb927.10.9660	CRN/SYF3 part of splicing PRP19 complex, putative	RNA.processing	0.8	0	0	0	0	3	0	0	0	0	0	1	0	0.8	0.3	no	0	1	0
Tb927.6.960	cysteine peptidase precursor, Clan CA, family C1, Cathepsin L-like (CP)	Protease	0.7	3	4	4	0	3	4	4	0	0	0	1	2.8	2.8	0.3	yes	3	3	0
Tb927.6.1020	cysteine peptidase precursor, Clan CA, family C1, Cathepsin L-like (Rhodesain)	Protease	1	0	0	0	0	0	0	0	4	0	0	1	0	1	0.3	no	0	1	0
Tb927.9.8680	cytochrome c oxidase assembly factor, putative	Mito.e.transport	0.5	0	0	0	0	2	0	0	0	0	0	1	0	0.5	0.3	no	0	1	0
Tb927.10.1900	DNA topoisomerase IA, putative	Mito.DNA	0	0	5	0	0	0	0	0	0	0	0	1	1.3	0	0.3	no	1	0	0
Tb927.3.3630	EF-TS Mitochondrial elongation factor ts	Mito.translation	0	0	0	2	0	0	0	0	0	0	0	1	0.5	0	0.3	no	1	0	0
Tb927.11.2260	eIF4E1	Translation	0	0	0	3	0	0	0	0	0	0	0	1	0.8	0	0.3	no	1	0	0
Tb927.11.670	epsinR	Cytoskeleton	0.4	2	0	0	4	2	0	0	2	0	0	1	1.5	1	0.3	no	2	2	0
Tb927.10.7500	fibrillarin (NOP1)	rRNA.tRNA.process	0.5	0	0	0	0	0	0	2	0	0	0	1	0	0.5	0.3	Yes	0	1	0
Tb927.1.2670	flagellar protein PF16	Cytoskeleton	2.8	0	0	0	0	4	3	4	0	0	0	1	0	2.8	0.3	no	0	3	0
Tb927.10.6880	glyceraldehyde 3-phosphate dehydrogenase, cytosolic (GAP)	Glucose.glycerol	0.7	7	4	19	0	11	0	14	0	0	0	1	7.5	6.3	0.3	Yes	3	2	0
Tb927.11.7710	Gp63-1 surface protease homolog, putative	Membrane.protein	1.4	2	2	0	0	6	2	3	0	0	0	1	1	2.8	0.3	no	2	3	0
Tb927.2.4240	GTP binding protein, putative	Mito.pathway	0	0	0	2	0	0	0	0	0	0	0	1	0.5	0	0.3	no	1	0	0
Tb927.11.4900	guanine nucleotide-binding beta subunit-like protein,G-protein (beta)-like protein,beta transducin-like protein	Signalling	0.5	0	0	6	0	0	0	5	0	0	0	1	1.5	1.3	0.3	no	1	1	0
Tb927.11.12230	heat shock protein HslU2, in mitochondrion	Chaperone	0.9	0	2	4	0	2	0	7	0	0	0	1	1.5	2.3	0.3	no	2	2	0
Tb927.10.2010	hexokinase (HK1)	Glucose.glycerol	0.8	0	0	5	0	0	0	7	0	0	0	1	1.3	1.8	0.3	Yes	1	1	0
Tb927.10.7810	Homologue of yeast ESF1,nucleolar protein involved in pre-rRNA processing	rRNA.tRNA.process	0.5	0	0	0	0	0	0	2	0	0	0	1	0	0.5	0.3	no	0	1	0
Tb927.6.4430	homoserine kinase	Amino.acids	0	0	0	2	0	0	0	0	0	0	0	1	0.5	0	0.3	no	1	0	0
Tb927.5.2380	hydrolase, alpha/beta fold family, putative	Enzyme	0	0	0	0	2	0	0	0	0	0	0	1	0.5	0	0.3	no	1	0	0
Tb10.v4.0053	hypothetical protein	ZUnknown	0.3	3	3	2	0	0	0	3	0	0	0	1	2	0.8	0.3	no	3	1	0
Tb927.3.2100	hypothetical protein, conserved	ZUnknown	0.6	0	2	5	2	0	0	5	3	0	0	1	2.3	2	0.3	no	3	2	0
Tb927.9.6920	hypothetical protein, conserved	ZUnknown	1.5	0	0	0	0	2	0	4	0	0	0	1	0	1.5	0.3	no	0	2	0
Tb927.7.2390	hypothetical protein, conserved	Mito.pathway	0.8	0	0	0	0	0	0	3	0	0	0	1	0	0.8	0.3	no	0	1	0
Tb927.7.4440	hypothetical protein, conserved	Mito.pathway	0.5	0	0	0	0	0	0	2	0	0	0	1	0	0.5	0.3	no	0	1	0
Tb927.7.5110	hypothetical protein, conserved	Mito.pathway	1	0	0	0	0	4	0	0	0	0	0	1	0	1	0.3	no	0	1	0
Tb927.1.2730	hypothetical protein, conserved	ZUnknown	0.5	0	0	0	0	0	0	2	0	0	0	1	0	0.5	0.3	no	0	1	0
Tb927.10.14330	hypothetical protein, conserved	ZUnknown	1	0	0	0	0	0	0	4	0	0	0	1	0	1	0.3	no	0	1	0
Tb927.10.15830	hypothetical protein, conserved	ZUnknown	0.5	2	0	0	0	3	0	0	0	0	0	1	0.5	0.8	0.3	no	1	1	0
Tb927.10.8870	hypothetical protein, conserved	ZUnknown	0.5	0	0	0	0	0	0	2	0	0	0	1	0	0.5	0.3	no	0	1	0
Tb927.11.12880	hypothetical protein, conserved	ZUnknown	0.8	0	0	0	0	0	0	3	0	0	0	1	0	0.8	0.3	no	0	1	0
Tb927.11.14970	hypothetical protein, conserved	ZUnknown	0.8	0	0	0	0	0	0	3	0	0	0	1	0	0.8	0.3	no	0	1	0
Tb927.11.16080	hypothetical protein, conserved	ZUnknown	0.3	2	0	0	2	0	0	0	2	0	0	1	1	0.5	0.3	no	2	1	0
Tb927.11.3770	hypothetical protein, conserved	ZUnknown	0.3	0	0	2	0	0	0	2	0	0	0	1	0.5	0.5	0.3	no	1	1	0
Tb927.11.8100	hypothetical protein, conserved	ZUnknown	0.6	0	0	3	0	0	0	4	0	0	0	1	0.8	1	0.3	no	1	1	0
Tb927.11.9490	hypothetical protein, conserved	ZUnknown	0.5	0	0	0	0	0	0	2	0	0	0	1	0	0.5	0.3	no	0	1	0
Tb927.2.4980	hypothetical protein, conserved	ZUnknown	0.3	2	0	0	0	2	0	0	0	0	0	1	0.5	0.5	0.3	no	1	1	0
Tb927.3.5020	hypothetical protein, conserved	ZUnknown	0.5	0	0	0	0	0	0	2	0	1	0	1	0	0.5	0.7	no	0	1	0
Tb927.4.3670	hypothetical protein, conserved	ZUnknown	0.5	0	0	0	0	2	0	0	0	0	0	1	0	0.5	0.3	no	0	1	0
Tb927.4.920	hypothetical protein, conserved	ZUnknown	0.5	0	0	0	0	0	0	0	2	0	0	1	0	0.5	0.3	no	0	1	0
Tb927.5.2500	hypothetical protein, conserved	ZUnknown	0.5	0	0	0	0	0	0	2	0	0	0	1	0	0.5	0.3	Yes	0	1	0
Tb927.5.980	hypothetical protein, conserved	ZUnknown	0.5	0	0	0	0	0	0	2	0	0	0	1	0	0.5	0.3	no	0	1	0
Tb927.7.3970	hypothetical protein, conserved	ZUnknown	1	0	0	0	0	0	0	4	0	0	0	1	0	1	0.3	no	0	1	0
Tb927.7.6620	hypothetical protein, conserved	ZUnknown	0.5	0	0	0	0	0	0	2	0	0	0	1	0	0.5	0.3	no	0	1	0
Tb927.7.700	hypothetical protein, conserved	ZUnknown	0.5	0	0	0	0	0	0	2	0	0	0	1	0	0.5	0.3	no	0	1	0
Tb927.8.1980	hypothetical protein, conserved	ZUnknown	0.8	0	0	0	0	0	0	3	0	0	0	1	0	0.8	0.3	no	0	1	0
Tb927.8.5040	hypothetical protein, conserved	ZUnknown	0.5	0	0	0	0	2	0	0	0	0	0	1	0	0.5	0.3	no	0	1	0
Tb927.9.12070	hypothetical protein, conserved	ZUnknown	1	0	0	0	0	0	0	4	0	0	0	1	0	1	0.3	no	0	1	0
Tb927.9.13520	hypothetical protein, conserved	ZUnknown	0.3	0	0	2	0	2	0	0	0	0	0	1	0.5	0.5	0.3	no	1	1	0
Tb927.9.15330	hypothetical protein, conserved	ZUnknown	1	0	0	0	0	0	0	4	0	0	0	1	0	1	0.3	no	0	1	0
Tb927.9.4420	hypothetical protein, conserved	ZUnknown	2	0	0	0	0	0	0	8	0	0	0	1	0	2	0.3	no	0	1	0
Tb927.11.1890	hypothetical protein, conserved	ZUnknown	0	0	0	2	0	0	0	0	0	0	0	1	0.5	0	0.3	no	1	0	0
Tb927.4.3370	hypothetical protein, conserved	ZUnknown	0	0	0	2	0	0	0	0	0	0	0	1	0.5	0	0.3	no	1	0	0
Tb927.6.1810	hypothetical protein, conserved	ZUnknown	0	0	0	0	2	0	0	0	0	0	0	1	0.5	0	0.3	no	1	0	0
Tb927.9.9420	hypothetical protein, conserved	ZUnknown	0	2	0	2	0	0	0	0	0	0	0	1	1	0	0.3	no	2	0	0
Tb927.10.12860	hypothetical protein, conserved, alpha crystallin hsp23-like domain	ZUnknown	0.5	0	0	0	0	0	0	2	0	0	0	1	0	0.5	0.3	no	0	1	0
Tb927.10.14320	hypothetical protein, conserved, armadillo repeats	ZUnknown	0.8	0	0	0	0	0	0	3	0	0	0	1	0	0.8	0.3	no	0	1	0
Tb927.11.3300	hypothetical protein, conserved, HA tagged is in mitochondrion, poly(Q), rich in E, K.	Mito.pathway	1.3	0	0	3	0	0	0	9	0	0	0	1	0.8	2.3	0.3	no	1	1	0
Tb927.10.3010	hypothetical protein, conserved, in bilobe	ZUnknown	0.5	0	0	0	0	0	0	2	0	0	0	1	0	0.5	0.3	no	0	1	0
Tb927.8.7480	hypothetical protein, conserved, no clear yeast or human matches	ZUnknown	1.3	9	5	5	0	18	5	8	0	0	0	1	4.8	7.8	0.3	no	3	3	0
Tb927.10.9890	hypothetical protein, conserved, no domains	ZUnknown	0.5	0	0	0	0	2	0	0	0	0	0	1	0	0.5	0.3	no	0	1	0
Tb927.6.4800	hypothetical protein, conserved, Tetratricopeptide repeat domain	ZUnknown	0.4	0	0	3	2	0	0	4	0	0	0	1	1.3	1	0.3	no	2	1	0
Tb927.2.3400	hypothetical protein, copurified with splicing complex	ZUnknown	0.4	2	4	1	0	0	3	1	0	0	0	1	1.8	1	0.3	no	2	1	0
Tb927.8.7170	inositol polyphosphate 1-phosphatase, putative	Mito.pathway	0.5	0	0	0	0	0	0	2	0	0	0	1	0	0.5	0.3	no	0	1	0
Tb927.10.2640	intraflagellar transport protein IFT81	Cytoskeleton	0.3	0	0	2	0	0	0	2	0	0	0	1	0.5	0.5	0.3	Yes	1	1	0
Tb927.7.2110	KKT11 Kinetochore protein	Cell.cycle	0.5	0	0	2	0	0	0	3	0	0	0	1	0.5	0.8	0.3	no	1	1	0
Tb927.10.2550	malate dehydrogenase-related	Mito.e.transport	0.8	0	0	0	0	0	0	3	0	0	0	1	0	0.8	0.3	no	0	1	0
Tb10.v4.0052	microtubule-associated protein 2s	Cytoskeleton	0.5	0	0	0	0	2	0	0	0	0	0	1	0	0.5	0.3	Yes	0	1	0
Tb927.3.1710	Mitchondrial LSU ribosomal protein	Mito.translation	0.6	1	0	0	0	3	0	0	0	0	0	1	0.3	0.8	0.3	no	0	1	0
Tb927.5.3410	Mitchondrial LSU ribosomal protein	Mito.translation	0.5	2	0	0	0	3	0	0	0	0	0	1	0.5	0.8	0.3	no	1	1	0
Tb927.8.5860	Mitchondrial LSU ribosomal protein 50S ribosomal protein L17, putative	Mito.translation	0	2	0	0	0	0	0	0	0	0	0	1	0.5	0	0.3	no	1	0	0
Tb927.6.2080	Mitchondrial SSU ribosomal associated KRIPP22 (PPR)	Mito.translation	0.4	1	0	0	0	2	0	0	0	0	0	1	0.3	0.5	0.3	no	0	1	0
Tb927.8.5810	mitochondrial carrier protein, MCP24	Mito.transport	0.8	2	0	2	0	3	0	3	0	0	0	1	1	1.5	0.3	no	2	2	0
Tb927.6.2140	Mitochondrial RNA binding complex I component, putative	Mito.RNA	0.5	0	0	0	0	0	0	2	0	0	0	1	0	0.5	0.3	no	0	1	0
Tb927.11.3550	NPA3/XAB1 homologue, interacts with XPA and with RNA pol II, required for pol II import into the nucleus.	Nuclear.transport	0.5	0	0	0	0	0	0	2	0	0	0	1	0	0.5	0.3	no	0	1	0
Tb927.3.2490	P-loop nucloside phosphate hydrolase, PH domain-like	RNA.degradation	0.5	0	0	0	0	0	0	2	0	0	0	1	0	0.5	0.3	Yes	0	1	0
Tb927.9.4910	PDK1 protein kinase	Protein.kinase	0.5	0	0	0	0	2	0	0	0	0	0	1	0	0.5	0.3	no	0	1	0
Tb927.3.3610	PEX7 peroxisomal targeting signal type 2 receptor	Glycosome	0.4	0	2	6	2	0	0	5	0	0	0	1	2.5	1.3	0.3	no	3	1	0
Tb927.10.9430	phosphoribosylpyrophosphate synthetase, putative (PRS)	PPP	0.3	0	0	4	0	0	0	2	0	0	0	1	1	0.5	0.3	no	1	1	0
Tb927.6.1550	POMP30 leucine-rich repeat protein (LRRP)	LRRP	0.7	4	2	2	3	4	2	5	0	0	0	1	2.8	2.8	0.3	no	4	3	0
Tb927.11.4700	prostaglandin f synthase	Lipids	0.8	0	0	0	0	0	0	3	0	0	0	1	0	0.8	0.3	Yes	0	1	0
Tb927.7.5930	Protein Associated with Differentiation (TbPAD1)	Signalling	1.2	2	0	2	4	4	4	4	2	0	0	1	2	3.5	0.3	no	3	4	0
Tb927.10.14780	protein kinase, putative,mitogen-activated protein kinase kinase kinase, putative	Protein.kinase	1	0	0	6	2	0	0	12	0	0	0	1	2	3	0.3	Yes	2	1	0
Tb927.4.3680	protein phosphatase 2C, putative	Protein.phosphatase	2	0	0	5	0	7	0	11	0	0	0	1	1.3	4.5	0.3	no	1	2	0
Tb927.9.7470	purine nucleoside transporter NT10	Nucleotides	0.5	2	2	0	0	2	2	0	0	1	0	1	1	1	0.7	no	2	2	0
Tb927.6.3890	replication factor C, subunit 2, putative	DNA	0.8	0	0	2	0	0	0	5	0	0	0	1	0.5	1.3	0.3	Yes	1	1	0
Tb09.v4.0013	retrotransposon hot spot (RHS) protein	RHS	0.5	2	2	4	0	2	0	4	0	0	0	1	2	1.5	0.3	no	3	2	0
Tb927.10.70	retrotransposon hot spot (RHS), putative, (fragment)	RHS	1	0	0	3	0	3	0	4	0	0	0	1	0.8	1.8	0.3	no	1	2	0
Tb11.1790	retrotransposon hot spot protein (RHS, pseudogene), putative	RHS	0.4	0	2	2	0	0	0	3	0	0	0	1	1	0.8	0.3	no	2	1	0
Tb927.11.4770	retrotransposon hot spot protein (RHS, pseudogene), putative	RHS	0.7	0	0	3	0	0	0	5	0	0	0	1	0.8	1.3	0.3	no	1	1	0
Tb927.2.1080	retrotransposon hot spot protein 5 (RHS5), putative	RHS	0.7	3	0	0	0	3	2	0	0	0	0	1	0.8	1.3	0.3	no	1	2	0
Tb927.6.140	retrotransposon hot spot protein 5 (RHS5), putative	RHS	0.4	0	0	1	0	0	0	2	0	0	0	1	0.3	0.5	0.3	no	0	1	0
Tb927.7.1970	retrotransposon hot spot protein 7 (RHS7), putative	RHS	0.3	0	0	3	0	0	0	2	0	0	0	1	0.8	0.5	0.3	no	1	1	0
Tb927.7.2020	retrotransposon hot spot protein 7 (RHS7), putative	RHS	0	0	0	2	0	0	0	0	0	0	0	1	0.5	0	0.3	no	1	0	0
Tb10.v4.0247	s-adenosyl-L-methionine-c-24-delta-sterol-methy lt ransferase a, putatives	Sterols	0.8	6	8	9	0	7	6	9	0	0	0	1	5.8	5.5	0.3	no	3	3	0
Tb927.6.4920	S-adenosylmethionine synthetase, putative (METK1)	Enzyme	0	0	0	2	0	0	0	0	0	0	0	1	0.5	0	0.3	no	1	0	0
Tb927.1.3110	soluble N-ethylmaleimide sensitive factor (NSF) attachment protein, putative	Vesicular.transport	0.3	0	0	3	0	0	0	2	0	0	0	1	0.8	0.5	0.3	no	1	1	0
Tb927.10.10700	splicing factor Prp31	RNA.processing	0.8	2	0	2	0	3	0	3	0	0	0	1	1	1.5	0.3	no	2	2	0
Tb927.5.2940	stress-induced protein sti1, putative	Chaperone	0	0	0	3	0	0	0	0	0	0	0	1	0.8	0	0.3	no	1	0	0
Tb927.9.11850	structural maintenance of chromosome 1 (SMC1)	Chromatin	0.8	0	0	0	0	0	0	3	0	0	0	1	0	0.8	0.3	no	0	1	0
Tb927.9.6100	TFIIF-stimulated CTD phosphatase, in UPF1-TAP	Protein.phosphatase	0.6	0	0	5	0	0	0	5	0	0	0	1	1.3	1.3	0.3	no	1	1	0
Tb927.6.2550	TRRM2	RNA.binding	0.8	0	0	0	0	0	0	3	0	0	0	1	0	0.8	0.3	no	0	1	0
Tb927.6.2780	U3 small nuclear ribonucleoprotein (snRNP), putative	RNA.processing	0.8	2	0	3	0	3	0	4	0	0	0	1	1.3	1.8	0.3	no	2	2	0
Tb927.10.4980	ubiquitin-like protein DSK2, putative (DSK2)	Ubiquitin.proteasome	0.5	0	0	2	2	0	0	0	4	0	0	1	1	1	0.3	no	2	1	0
Tb927.10.3760	vacuolar ATP synthase subunit d, putative	Lysosome	0	0	0	2	0	0	0	0	0	0	0	1	0.5	0	0.3	Yes	1	0	0
Tb927.5.550	vacuolar ATP synthase, putative	Lysosome	0.3	0	2	2	0	0	0	2	0	0	0	1	1	0.5	0.3	Yes	2	1	0
Tb927.8.7980	vacuolar-type H( )-translocating pyrophosphatase (TVP1)	Acidocalcisome	0.3	7	5	4	0	0	3	2	0	0	0	1	4	1.3	0.3	no	3	2	0
Tb927.1.1560	vesicular-fusion protein nsf, putative,N-ethylmaleimide sensitive factor (NsF)	Vesicular.transport	1	0	0	2	0	0	0	6	0	0	0	1	0.5	1.5	0.3	no	1	1	0
Tb927.7.2140	ZC3H18	RNA.binding	0.9	2	2	4	0	4	0	7	0	0	0	1	2	2.8	0.3	no	3	2	0
Tb927.10.1540	ZC3H30	RNA.binding	0.8	0	0	0	0	0	0	3	0	0	0	1	0	0.8	0.3	no	0	1	0
Tb927.10.14950	ZC3H40	RNA.binding	0	0	0	2	0	0	0	0	0	0	0	1	0.5	0	0.3	no	1	0	0
Tb927.3.5250	ZC3H8	RNA.binding	0.5	0	0	0	0	0	0	2	0	0	0	1	0	0.5	0.3	no	0	1	0
Tb427.11.01.v4	#N/A	#N/A	0.9	6	4	7	0	6	3	9	0	0	0	1	4.3	4.5	0.3	no	3	3	0
Tb427tmp.160.5200	#N/A	#N/A	0.7	0	0	2	0	0	0	4	0	0	0	1	0.5	1	0.3	no	1	1	0
